# Supplementary material for: Acoustic Telemetry Reveals Large-Scale Migration Patterns of Walleye in Lake Huron
Source: PLoS One. 2014 Dec 15;9(12):e114833. doi: 10.1371/journal.pone.0114833 (PMC4266611; doi:10.1371/journal.pone.0114833)
Supplement: S1 Table — Date and time of arrival and departure of each tagged walleye at receiver lines in Saginaw Bay and Lake Huron in 2011–2012. Walleye were tagged and released in the Tittabawassee River in April 2011. Sex (F – female, M – male) was determined for all tagged walleye and each fish was assigned a unique identification number (id). Arrival (arrive) and departure (depart) timestamps represent the first and last detection of each walleye on each receiver lines. Timestamps are reported in year-month-day hour-minute-second format in coordinated universal time (UTC) timezone. See Fig. 1 for receiver line locations. Acoustic receiver lines: BBI – Bois Blanc Island, FMP – Forty Mile Point, PRS – Presque Isle, THB – Thunder Bay, STG – Sturgeon Point, OSC – Oscoda, SBO – Saginaw Bay outer, SBI – Saginaw Bay inner, SGR – Saginaw River, TTB – Tittabawassee River, WHT – White Rock, BWB – Blue Water Bridge. (CSV) [file pone.0114833.s001.csv]

id	receiver line	sex	arrive	depart
30	TTB	F	2011-04-16 08:10:09	2011-04-16 08:51:50
30	SGR	F	2011-05-08 04:48:31	2011-05-08 06:21:44
30	SBI	F	2011-05-20 18:05:53	2011-05-21 00:47:05
30	SBO	F	2011-05-21 05:09:07	2011-05-21 10:37:56
30	OSC	F	2011-05-22 05:32:49	2011-05-22 09:42:56
30	STG	F	2011-06-26 09:43:42	2011-07-04 09:51:42
32	TTB	F	2011-04-14 14:07:50	2011-04-14 15:20:18
32	SGR	F	2011-04-20 15:11:59	2011-04-20 17:28:05
32	SBO	F	2011-05-04 02:58:44	2011-05-04 09:49:17
32	OSC	F	2011-05-05 10:46:00	2011-05-05 15:42:20
32	STG	F	2011-05-14 18:48:52	2011-05-14 19:29:32
32	STG	F	2011-07-18 02:07:46	2011-09-04 04:36:58
32	OSC	F	2011-09-08 03:55:57	2011-09-10 00:11:03
32	STG	F	2011-09-13 11:50:44	2011-09-20 18:45:52
32	SBO	F	2011-10-05 09:21:12	2011-10-05 13:38:02
32	OSC	F	2011-10-10 21:31:28	2011-10-13 07:25:59
32	SBO	F	2011-11-11 18:50:01	2011-11-11 20:11:37
32	SBI	F	2011-11-12 09:05:02	2011-11-16 20:50:07
32	SGR	F	2012-03-14 05:21:12	2012-03-14 19:05:32
32	TTB	F	2012-03-17 14:09:05	2012-04-04 05:47:36
32	SGR	F	2012-04-05 02:24:31	2012-04-05 09:32:44
32	SBI	F	2012-04-08 02:47:43	2012-04-08 07:42:33
32	SBO	F	2012-04-08 08:58:05	2012-04-08 08:58:05
32	SBI	F	2012-04-08 09:01:22	2012-04-08 09:01:22
32	SBO	F	2012-04-08 09:02:51	2012-04-08 16:58:15
32	OSC	F	2012-04-09 09:59:53	2012-04-09 11:08:16
32	STG	F	2012-04-11 08:44:52	2012-04-11 10:35:01
36	TTB	F	2011-04-12 09:32:48	2011-04-12 10:00:09
36	SGR	F	2011-04-16 06:35:26	2011-04-16 16:18:28
36	SGR	F	2012-02-26 16:01:15	2012-03-01 05:13:30
36	TTB	F	2012-03-24 23:52:41	2012-03-25 01:26:10
36	SGR	F	2012-03-25 23:47:24	2012-03-26 02:44:02
38	TTB	F	2011-04-12 01:32:29	2011-04-12 02:07:54
38	SGR	F	2011-04-13 00:46:17	2011-04-13 14:43:16
38	SBI	F	2011-04-28 00:28:41	2011-04-28 13:40:20
38	SBO	F	2011-04-29 00:50:25	2011-04-30 08:50:47
38	WHT	F	2011-05-12 22:33:39	2011-05-13 23:14:16
38	WHT	F	2011-11-07 04:54:02	2011-11-07 06:20:14
38	SBO	F	2011-11-13 22:26:49	2011-11-14 01:43:27
38	SBI	F	2011-11-14 13:22:59	2011-11-16 08:42:33
38	SGR	F	2012-03-19 15:34:16	2012-03-19 20:24:06
38	TTB	F	2012-03-22 07:24:41	2012-04-08 00:20:39
38	SGR	F	2012-04-09 08:59:32	2012-04-09 13:58:44
38	SBI	F	2012-04-13 04:51:33	2012-04-13 17:50:58
38	SBO	F	2012-04-13 22:57:32	2012-04-14 01:19:02
38	WHT	F	2012-04-18 06:28:55	2012-04-18 16:27:00
41	TTB	F	2011-04-11 04:52:17	2011-04-11 05:32:17
41	SGR	F	2011-04-19 06:57:22	2011-04-20 01:19:19
41	SBI	F	2011-09-27 14:56:54	2011-09-27 16:17:53
44	TTB	M	2011-04-24 22:48:19	2011-04-24 23:24:05
44	SGR	M	2011-04-25 13:05:50	2011-04-25 14:53:24
44	SBI	M	2011-05-05 16:50:27	2011-05-06 23:15:01
44	SBO	M	2011-05-07 00:57:54	2011-05-07 07:14:41
44	SBO	M	2011-11-19 08:48:40	2011-11-19 10:54:13
44	SBI	M	2011-11-20 07:11:44	2011-11-20 11:05:20
44	SGR	M	2012-02-28 15:31:06	2012-03-07 21:05:09
44	TTB	M	2012-04-10 11:54:11	2012-04-10 23:45:10
44	SGR	M	2012-04-12 02:50:15	2012-04-12 08:09:02
44	SBI	M	2012-04-15 21:27:50	2012-04-15 21:55:33
44	SBO	M	2012-04-16 10:44:30	2012-04-16 11:42:04
46	TTB	F	2011-04-18 05:48:49	2011-04-18 06:33:15
46	SGR	F	2011-04-20 18:29:17	2011-04-20 19:59:56
46	SBO	F	2011-05-03 23:31:51	2011-05-04 07:54:13
46	WHT	F	2011-06-29 17:11:28	2011-10-29 16:59:59
46	SBO	F	2011-11-05 07:03:12	2011-11-06 00:33:37
46	SBI	F	2011-11-06 21:46:23	2011-11-07 12:19:39
46	SBO	F	2011-11-07 12:47:53	2011-11-07 12:58:09
46	SBI	F	2011-11-07 13:05:44	2011-11-07 13:07:35
46	SBO	F	2011-11-07 13:07:38	2011-11-07 13:07:38
46	SBI	F	2011-11-07 14:24:11	2011-11-07 14:40:22
46	SBO	F	2011-11-07 14:41:54	2011-11-07 14:43:43
46	SBI	F	2011-11-07 14:45:55	2011-11-08 12:49:09
46	SGR	F	2011-12-19 13:21:06	2011-12-22 03:47:21
46	TTB	F	2012-04-08 00:28:21	2012-04-08 02:52:32
46	SGR	F	2012-04-10 11:44:16	2012-04-11 00:57:40
46	SBI	F	2012-04-15 00:17:03	2012-04-15 12:07:07
46	SBO	F	2012-04-15 20:34:08	2012-04-15 23:20:04
48	TTB	M	2011-04-22 06:44:36	2011-04-22 07:08:24
48	SGR	M	2011-04-30 23:23:34	2011-04-30 23:56:18
48	SBI	M	2011-05-27 00:04:19	2011-08-10 01:28:56
48	SBO	M	2011-08-10 01:44:22	2011-08-10 01:44:22
48	SBI	M	2011-08-10 01:55:33	2011-08-10 01:55:33
48	SBO	M	2011-08-10 02:10:50	2011-08-10 02:10:50
48	SBI	M	2011-08-10 02:32:54	2011-08-10 02:32:54
48	SBO	M	2011-08-10 02:38:22	2011-08-10 02:39:55
48	SBI	M	2011-08-10 07:02:31	2011-08-15 22:31:22
48	SBO	M	2011-08-16 00:35:40	2011-08-17 13:42:43
48	SBI	M	2011-08-17 22:25:24	2011-08-18 11:03:08
48	SBO	M	2011-08-19 18:25:49	2011-08-23 00:14:45
48	SBI	M	2011-08-24 11:46:35	2011-08-26 11:11:34
48	SBO	M	2011-08-27 07:54:31	2011-08-28 00:47:52
48	SBI	M	2011-08-28 21:53:05	2011-08-29 07:56:35
48	SBO	M	2011-09-02 01:23:43	2011-09-02 22:08:53
48	SBI	M	2011-09-02 22:20:28	2011-09-02 22:20:28
48	SBO	M	2011-09-02 22:24:49	2011-09-02 22:26:51
48	SBI	M	2011-09-02 23:53:31	2011-09-04 12:59:35
48	SBO	M	2011-09-04 13:09:43	2011-09-04 13:09:43
48	SBI	M	2011-09-04 13:36:57	2011-09-11 19:07:56
48	SBO	M	2011-09-11 19:12:38	2011-09-11 19:12:38
48	SBI	M	2011-09-11 19:19:47	2011-09-12 09:18:24
48	SBO	M	2011-09-12 09:20:17	2011-09-12 09:20:17
48	SBI	M	2011-09-12 09:24:20	2011-09-12 09:24:20
48	SBO	M	2011-09-12 09:38:35	2011-09-12 09:38:35
48	SBI	M	2011-09-12 09:44:48	2011-09-12 09:48:41
48	SBO	M	2011-09-12 10:20:10	2011-09-12 10:27:06
48	SBI	M	2011-09-12 10:34:13	2011-09-12 10:34:13
48	SBO	M	2011-09-12 10:38:13	2011-09-12 10:38:15
48	SBI	M	2011-09-12 10:43:28	2011-09-12 10:43:28
48	SBO	M	2011-09-12 10:45:57	2011-09-12 10:48:14
48	SBI	M	2011-09-12 10:56:11	2011-09-12 13:33:31
48	SBO	M	2011-09-12 14:46:26	2011-09-13 00:43:32
48	SBI	M	2011-09-13 10:24:08	2011-09-14 09:19:11
48	SBO	M	2011-09-15 03:32:13	2011-09-15 08:33:00
48	SBI	M	2011-09-16 12:25:28	2011-09-17 15:59:24
48	SBO	M	2011-09-17 15:59:45	2011-09-17 15:59:45
48	SBI	M	2011-09-17 15:59:51	2011-09-17 17:12:08
48	SBO	M	2011-09-17 17:17:15	2011-09-17 17:17:15
48	SBI	M	2011-09-17 17:20:18	2011-09-17 17:20:18
48	SBO	M	2011-09-17 17:22:37	2011-09-17 17:24:39
48	SBI	M	2011-09-17 17:33:25	2011-09-18 17:21:00
48	SBO	M	2011-09-19 15:18:48	2011-09-21 19:51:46
48	SBI	M	2011-09-22 14:30:37	2011-09-25 18:17:19
48	SBO	M	2011-09-26 23:16:11	2011-09-26 23:16:13
48	SBI	M	2011-09-26 23:30:21	2011-09-26 23:31:28
48	SBO	M	2011-09-26 23:33:00	2011-09-26 23:33:00
48	SBI	M	2011-09-26 23:33:51	2011-09-27 06:51:08
48	SBO	M	2011-09-27 08:37:45	2011-09-28 04:31:37
48	SBI	M	2011-09-28 08:22:55	2011-10-04 16:36:02
48	SGR	M	2012-02-24 09:47:21	2012-02-25 00:01:47
48	TTB	M	2012-04-14 04:17:35	2012-04-14 05:05:50
48	SGR	M	2012-04-15 04:41:07	2012-04-15 13:03:59
48	SBI	M	2012-05-10 06:26:14	2012-05-16 18:00:15
50	TTB	F	2011-04-26 15:28:36	2011-04-26 16:27:46
50	SGR	F	2011-04-27 08:45:18	2011-04-27 10:31:04
50	SBI	F	2011-05-25 05:35:27	2011-05-26 00:18:20
50	SBO	F	2011-05-28 02:02:34	2011-05-28 11:07:02
50	OSC	F	2011-05-30 16:46:31	2011-05-30 20:01:45
50	STG	F	2011-06-01 21:04:14	2011-06-01 22:33:30
50	THB	F	2011-06-05 01:19:18	2011-06-07 23:26:16
50	PRS	F	2011-06-30 22:37:05	2011-08-11 13:43:45
50	FMP	F	2011-08-17 18:52:00	2011-08-17 21:06:16
50	BBI	F	2011-11-26 18:25:49	2012-02-23 17:34:01
50	FMP	F	2012-03-09 03:04:48	2012-03-09 07:36:07
50	PRS	F	2012-03-14 03:18:41	2012-03-17 15:59:27
50	THB	F	2012-03-26 13:03:20	2012-04-09 17:41:29
52	TTB	M	2011-05-04 04:31:28	2011-05-04 06:07:51
52	SGR	M	2011-05-04 15:16:49	2011-05-04 16:09:22
54	TTB	M	2011-04-27 06:39:31	2011-04-27 07:04:42
54	SGR	M	2011-05-01 13:16:16	2011-05-01 13:45:42
54	SBI	M	2011-06-02 14:07:54	2011-06-23 03:37:01
54	SBO	M	2011-06-24 07:55:08	2011-06-25 02:28:19
54	WHT	M	2011-07-18 00:45:14	2011-07-18 02:37:25
54	WHT	M	2011-10-10 01:13:04	2011-10-10 04:28:36
54	SBO	M	2011-10-16 23:14:14	2011-10-16 23:25:09
54	SBI	M	2011-10-17 10:51:23	2011-10-17 13:43:04
54	SGR	M	2012-02-24 03:52:02	2012-02-24 11:58:28
54	TTB	M	2012-04-16 06:33:29	2012-04-16 06:54:12
54	SGR	M	2012-04-16 22:19:42	2012-04-16 23:42:46
54	SBI	M	2012-04-23 19:39:53	2012-04-26 01:09:48
54	SBO	M	2012-04-27 07:24:36	2012-04-27 19:55:32
56	TTB	M	2011-04-27 07:12:51	2011-04-27 07:44:41
56	SGR	M	2011-04-29 00:25:51	2011-04-29 01:00:59
56	SBI	M	2011-05-09 07:50:28	2011-05-12 20:57:49
56	SBO	M	2011-05-13 13:54:29	2011-05-13 17:43:06
56	STG	M	2011-06-25 06:46:08	2011-07-10 01:13:08
56	THB	M	2011-07-16 03:36:30	2011-07-24 18:18:41
56	STG	M	2011-07-30 09:36:37	2011-08-08 01:48:44
56	OSC	M	2011-08-19 10:07:11	2011-08-19 14:40:17
56	SBO	M	2011-08-20 10:31:42	2011-08-20 13:51:24
56	SBI	M	2011-08-22 13:04:37	2011-08-23 07:28:31
56	SBO	M	2011-08-24 07:32:51	2011-08-25 03:01:55
56	SBI	M	2011-08-27 09:15:48	2011-09-01 03:08:34
56	SBO	M	2011-09-03 13:54:34	2011-09-04 00:54:26
56	SBI	M	2011-09-05 19:49:12	2011-09-09 18:44:02
56	SBO	M	2011-09-09 18:44:07	2011-09-09 18:44:07
56	SBI	M	2011-09-09 18:46:39	2011-09-09 19:47:13
56	SBO	M	2011-09-09 19:47:16	2011-09-09 19:47:16
56	SBI	M	2011-09-09 19:49:00	2011-09-09 20:11:22
56	SBO	M	2011-09-09 20:11:27	2011-09-09 20:11:27
56	SBI	M	2011-09-09 20:13:25	2011-09-09 20:25:03
56	SBO	M	2011-09-09 20:25:09	2011-09-09 20:25:09
56	SBI	M	2011-09-09 20:26:17	2011-09-09 20:35:36
56	SBO	M	2011-09-09 20:36:05	2011-09-09 20:36:05
56	SBI	M	2011-09-09 20:37:40	2011-09-09 20:41:08
56	SBO	M	2011-09-09 20:41:13	2011-09-09 20:41:13
56	SBI	M	2011-09-09 20:43:45	2011-09-09 20:44:07
56	SBO	M	2011-09-09 20:44:14	2011-09-09 20:44:14
56	SBI	M	2011-09-09 20:49:33	2011-09-09 20:52:09
56	SBO	M	2011-09-09 20:52:39	2011-09-09 20:52:39
56	SBI	M	2011-09-09 20:54:17	2011-09-09 20:57:10
56	SBO	M	2011-09-09 20:57:15	2011-09-09 20:57:15
56	SBI	M	2011-09-09 20:58:14	2011-09-09 21:03:14
56	SBO	M	2011-09-09 21:03:19	2011-09-09 21:03:19
56	SBI	M	2011-09-09 21:05:09	2011-09-10 05:03:04
56	SBO	M	2011-09-11 06:46:01	2011-09-11 07:19:53
56	SBI	M	2011-09-11 09:29:16	2011-09-11 09:29:16
56	SBO	M	2011-09-11 09:36:22	2011-09-13 08:26:20
56	SBI	M	2011-09-13 16:37:10	2011-09-15 09:01:51
56	SBO	M	2011-09-16 05:47:00	2011-09-20 23:11:17
56	OSC	M	2011-09-22 05:13:11	2011-09-22 06:42:53
56	STG	M	2011-09-23 01:26:49	2011-09-26 06:23:06
56	OSC	M	2011-10-01 06:26:22	2011-10-01 15:52:20
56	STG	M	2011-10-05 14:52:46	2011-10-19 03:12:58
56	OSC	M	2011-10-21 08:05:13	2011-10-24 00:48:59
56	STG	M	2011-10-26 21:18:55	2011-11-05 02:27:04
56	THB	M	2011-11-07 07:52:51	2011-11-18 17:34:30
58	TTB	M	2011-05-07 00:41:30	2011-05-07 01:30:38
58	SGR	M	2011-05-07 13:37:23	2011-05-07 14:46:22
58	SBI	M	2011-05-17 16:26:42	2011-05-17 18:28:44
58	SBO	M	2011-05-18 09:23:42	2011-05-18 11:40:11
58	WHT	M	2011-06-16 09:54:58	2011-09-28 09:09:17
58	SBO	M	2011-10-04 03:43:03	2011-10-04 09:04:08
58	SBI	M	2011-10-04 13:48:18	2011-10-05 21:11:40
58	SGR	M	2011-11-27 10:11:26	2011-11-29 05:10:18
58	TTB	M	2012-04-16 14:07:53	2012-04-16 14:40:21
58	SGR	M	2012-04-18 11:24:16	2012-04-18 13:53:00
58	SBI	M	2012-04-21 13:57:19	2012-04-21 14:07:38
58	SBO	M	2012-04-21 21:39:16	2012-04-22 06:54:37
60	TTB	F	2011-04-12 09:57:36	2011-04-12 10:17:10
60	SGR	F	2011-04-14 00:34:16	2011-04-14 04:28:19
60	SBI	F	2011-05-05 22:23:11	2011-05-08 14:48:03
60	SBO	F	2011-05-08 19:46:10	2011-05-08 22:30:44
60	WHT	F	2011-05-15 02:23:50	2011-05-15 02:52:30
60	WHT	F	2011-11-08 09:05:36	2011-11-08 16:13:03
60	SBO	F	2011-11-11 09:43:39	2011-11-11 10:36:53
60	SBI	F	2011-11-11 19:26:05	2011-11-11 20:07:23
60	SGR	F	2012-03-09 12:25:31	2012-03-09 17:42:24
60	TTB	F	2012-03-25 10:15:06	2012-03-25 10:39:58
60	SGR	F	2012-03-26 08:12:12	2012-03-26 13:12:46
63	TTB	M	2011-05-01 18:06:48	2011-05-02 04:20:13
65	TTB	F	2011-04-27 05:50:07	2011-04-27 06:23:04
65	SGR	F	2011-05-03 19:59:03	2011-05-03 21:04:52
65	SBI	F	2011-05-30 18:13:54	2011-06-02 15:58:34
65	SBO	F	2011-06-02 16:58:46	2011-06-06 02:14:30
65	SBI	F	2011-06-10 07:00:07	2011-07-05 15:39:07
65	SBO	F	2011-07-05 15:44:03	2011-07-05 15:44:03
65	SBI	F	2011-07-05 15:46:46	2011-07-05 15:46:46
65	SBO	F	2011-07-05 15:47:06	2011-07-05 15:47:06
65	SBI	F	2011-07-05 15:49:46	2011-07-05 16:32:10
65	SBO	F	2011-07-05 16:32:31	2011-07-05 16:32:31
65	SBI	F	2011-07-05 17:19:46	2011-07-05 18:15:25
65	SBO	F	2011-07-05 18:32:15	2011-07-16 04:11:34
65	SBI	F	2011-07-16 16:07:16	2011-07-16 16:29:05
65	SBO	F	2011-07-16 23:06:40	2011-07-25 03:27:57
65	SBI	F	2011-07-27 22:06:44	2011-08-12 01:53:58
65	SBO	F	2011-08-12 23:46:50	2011-08-13 05:43:46
65	SBI	F	2011-08-14 03:28:10	2011-08-14 12:51:44
65	SBO	F	2011-08-15 01:07:42	2011-08-26 21:36:12
65	OSC	F	2011-09-03 02:31:17	2011-09-13 07:00:13
65	SBO	F	2011-09-14 09:51:04	2011-09-17 03:07:39
65	SBI	F	2011-09-17 14:26:15	2011-09-17 16:13:34
65	SBO	F	2011-09-17 17:22:31	2011-10-22 22:22:32
65	SBI	F	2011-10-23 13:37:23	2011-10-24 09:31:57
65	SGR	F	2012-02-06 04:01:41	2012-02-07 21:25:08
65	TTB	F	2012-03-19 23:53:41	2012-03-20 00:33:20
65	SGR	F	2012-03-21 16:28:56	2012-03-21 22:40:41
65	SBI	F	2012-03-27 08:46:51	2012-05-08 22:16:29
65	SBO	F	2012-05-09 04:57:39	2012-05-09 07:27:15
65	SBI	F	2012-05-09 13:32:41	2012-05-13 19:08:55
65	SBO	F	2012-05-13 21:35:23	2012-05-14 10:04:46
67	TTB	F	2011-04-11 11:56:13	2011-04-11 12:23:13
67	SGR	F	2011-04-15 22:43:52	2011-04-16 01:02:57
67	SBI	F	2011-04-28 00:49:02	2011-06-15 13:58:52
67	SBO	F	2011-06-18 02:31:19	2011-06-18 02:34:57
67	SBI	F	2011-06-22 12:40:12	2011-06-22 19:29:41
67	SBO	F	2011-06-23 16:21:20	2011-06-23 16:21:20
67	SBI	F	2011-06-23 17:03:19	2011-06-23 17:03:19
67	SBO	F	2011-06-23 17:06:01	2011-06-23 17:10:09
67	SBI	F	2011-06-23 21:55:03	2011-06-24 06:05:23
67	SBO	F	2011-06-24 06:05:43	2011-06-24 06:05:43
67	SBI	F	2011-06-24 06:06:36	2011-06-24 06:06:36
67	SBO	F	2011-06-24 06:06:56	2011-06-24 06:06:56
67	SBI	F	2011-06-24 06:06:58	2011-06-24 08:34:14
67	SBO	F	2011-06-24 09:01:02	2011-06-24 09:01:02
67	SBI	F	2011-06-24 09:02:05	2011-06-24 18:08:19
67	SBO	F	2011-06-25 05:52:20	2011-06-27 11:31:06
67	SBI	F	2011-06-28 13:37:44	2011-06-28 13:48:07
67	SBO	F	2011-06-28 13:52:36	2011-06-28 13:52:36
67	SBI	F	2011-06-28 14:05:59	2011-07-11 22:46:27
67	SBO	F	2011-07-12 01:45:07	2011-07-12 23:34:44
67	SBI	F	2011-07-14 05:48:45	2011-07-26 05:04:02
67	SBO	F	2011-07-26 14:46:48	2011-07-26 19:02:17
67	SBI	F	2011-07-28 09:59:33	2011-08-04 22:13:20
67	SBO	F	2011-08-09 01:32:01	2011-08-11 16:36:56
67	WHT	F	2011-08-22 09:40:47	2011-08-28 09:15:01
69	TTB	F	2011-04-12 14:38:17	2011-04-12 15:23:44
69	SGR	F	2011-04-13 20:06:22	2011-04-13 21:56:53
69	SGR	F	2012-01-12 17:16:05	2012-01-14 05:17:32
69	TTB	F	2012-03-20 12:14:12	2012-03-20 12:37:21
69	SGR	F	2012-03-23 00:46:27	2012-03-23 08:12:44
71	TTB	F	2011-04-21 20:48:06	2011-04-21 21:15:30
71	SGR	F	2011-04-27 03:15:14	2011-04-27 06:32:55
71	SGR	F	2011-10-22 11:40:21	2012-02-04 12:14:04
71	TTB	F	2012-03-25 01:35:28	2012-03-25 02:33:20
71	SGR	F	2012-03-27 02:41:06	2012-03-27 13:19:33
73	TTB	F	2011-04-10 01:39:29	2011-04-10 02:19:03
73	SGR	F	2011-04-14 05:13:27	2011-04-14 08:58:19
73	SGR	F	2012-02-06 09:36:06	2012-02-07 00:03:56
73	TTB	F	2012-03-22 10:22:22	2012-03-22 10:56:58
73	SGR	F	2012-03-23 10:21:44	2012-03-23 15:08:00
75	TTB	M	2011-04-14 17:49:58	2011-04-14 19:27:42
75	SGR	M	2011-04-17 13:53:01	2011-04-17 17:54:33
75	SBI	M	2011-05-19 21:25:12	2011-05-20 01:00:43
75	SBO	M	2011-05-21 02:33:41	2011-05-21 02:37:52
75	SBI	M	2011-05-23 00:22:25	2011-05-31 17:25:14
75	SBO	M	2011-06-01 02:36:37	2011-06-01 11:05:55
75	SBI	M	2011-06-04 06:40:51	2011-08-20 10:59:44
75	SBO	M	2011-08-20 12:28:41	2011-08-20 12:51:29
75	SBI	M	2011-08-20 13:17:26	2011-08-21 20:59:12
75	SBO	M	2011-08-21 21:02:04	2011-08-21 21:02:04
75	SBI	M	2011-08-21 21:03:06	2011-08-23 23:23:27
75	SBO	M	2011-08-24 21:49:54	2011-08-25 00:21:10
75	SBI	M	2011-08-25 16:19:19	2011-08-27 23:56:10
75	SBO	M	2011-08-29 13:58:05	2011-08-29 13:58:05
75	SBI	M	2011-08-29 14:02:11	2011-08-29 14:02:11
75	SBO	M	2011-08-29 14:02:38	2011-08-29 14:02:38
75	SBI	M	2011-08-29 14:10:20	2011-08-29 14:22:31
75	SBO	M	2011-08-29 14:22:32	2011-08-29 14:22:32
75	SBI	M	2011-08-29 14:24:11	2011-08-29 14:24:38
75	SBO	M	2011-08-29 14:24:38	2011-08-29 14:24:38
75	SBI	M	2011-08-29 14:25:22	2011-08-29 14:25:47
75	SBO	M	2011-08-29 14:25:47	2011-08-29 14:25:47
75	SBI	M	2011-08-29 14:26:35	2011-08-29 14:34:02
75	SBO	M	2011-08-29 14:34:28	2011-08-29 14:35:51
75	SBI	M	2011-08-29 14:39:11	2011-08-29 14:39:11
75	SBO	M	2011-08-29 14:39:38	2011-08-29 14:42:17
75	SBI	M	2011-08-29 14:45:55	2011-08-29 14:46:21
75	SBO	M	2011-08-29 14:46:21	2011-08-29 14:46:21
75	SBI	M	2011-08-29 14:47:31	2011-08-29 14:47:31
75	SBO	M	2011-08-29 14:47:58	2011-08-29 14:50:07
75	SBI	M	2011-08-29 14:50:49	2011-08-29 14:50:49
75	SBO	M	2011-08-29 14:51:16	2011-08-29 14:51:17
75	SBI	M	2011-08-29 14:52:04	2011-08-29 14:52:04
75	SBO	M	2011-08-29 14:52:31	2011-08-29 14:52:31
75	SBI	M	2011-08-29 14:53:29	2011-08-29 14:53:29
75	SBO	M	2011-08-29 14:53:55	2011-08-29 14:53:55
75	SBI	M	2011-08-29 14:55:13	2011-08-29 14:55:13
75	SBO	M	2011-08-29 14:55:39	2011-08-29 15:08:11
75	SBI	M	2011-08-29 15:09:04	2011-08-29 15:09:04
75	SBO	M	2011-08-29 15:09:29	2011-08-29 15:11:02
75	SBI	M	2011-08-29 15:15:22	2011-08-29 15:19:58
75	SBO	M	2011-08-29 15:20:24	2011-08-29 15:40:47
75	SBI	M	2011-08-29 15:49:16	2011-08-29 15:49:16
75	SBO	M	2011-08-29 15:49:41	2011-08-29 16:17:58
75	SBI	M	2011-08-29 16:27:38	2011-08-29 16:46:19
75	SBO	M	2011-08-29 16:55:40	2011-08-29 16:55:42
75	SBI	M	2011-08-29 17:10:05	2011-08-29 17:10:05
75	SBO	M	2011-08-29 17:12:32	2011-08-29 17:12:32
75	SBI	M	2011-08-29 17:24:07	2011-08-29 17:45:28
75	SBO	M	2011-08-29 17:47:57	2011-08-29 17:53:48
75	SBI	M	2011-08-29 17:56:03	2011-08-29 17:56:03
75	SBO	M	2011-08-29 18:00:15	2011-08-29 18:00:17
75	SBI	M	2011-08-29 18:06:51	2011-08-29 18:06:51
75	SBO	M	2011-08-29 18:07:16	2011-08-29 18:07:16
75	SBI	M	2011-08-29 18:07:17	2011-08-29 18:07:17
75	SBO	M	2011-08-29 18:08:55	2011-08-29 18:12:30
75	SBI	M	2011-08-29 18:13:39	2011-08-29 18:21:39
75	SBO	M	2011-08-29 18:22:06	2011-08-29 18:22:06
75	SBI	M	2011-08-29 18:25:16	2011-08-29 18:25:16
75	SBO	M	2011-08-29 18:28:42	2011-08-29 18:44:17
75	SBI	M	2011-08-29 18:45:50	2011-08-29 18:45:50
75	SBO	M	2011-08-29 18:46:16	2011-08-29 18:46:16
75	SBI	M	2011-08-29 18:48:45	2011-08-29 18:48:45
75	SBO	M	2011-08-29 18:49:10	2011-08-29 18:49:10
75	SBI	M	2011-08-29 18:51:28	2011-08-29 18:55:24
75	SBO	M	2011-08-29 18:55:51	2011-08-29 18:55:51
75	SBI	M	2011-08-29 18:57:30	2011-08-29 18:57:30
75	SBO	M	2011-08-29 18:57:57	2011-08-29 19:00:14
75	SBI	M	2011-08-29 19:02:59	2011-08-29 19:02:59
75	SBO	M	2011-08-29 19:02:59	2011-08-29 19:12:14
75	SBI	M	2011-08-29 19:22:08	2011-08-29 20:13:50
75	SBO	M	2011-08-29 20:14:16	2011-08-29 20:14:16
75	SBI	M	2011-08-29 20:15:33	2011-08-29 21:29:42
75	SBO	M	2011-08-29 21:30:07	2011-08-29 21:30:07
75	SBI	M	2011-08-29 21:31:06	2011-08-29 21:31:06
75	SBO	M	2011-08-29 21:31:34	2011-08-29 21:33:18
75	SBI	M	2011-08-29 21:35:13	2011-08-30 01:14:03
75	SBO	M	2011-08-30 15:08:06	2011-08-30 15:34:07
75	SBI	M	2011-08-30 15:50:56	2011-08-30 15:59:33
75	SBO	M	2011-08-30 16:10:30	2011-08-30 16:10:30
75	SBI	M	2011-08-30 16:13:00	2011-08-30 16:15:51
75	SBO	M	2011-08-30 16:21:02	2011-08-30 16:21:02
75	SBI	M	2011-08-30 16:35:31	2011-08-30 16:35:31
75	SBO	M	2011-08-30 16:47:54	2011-08-30 16:47:54
75	SBI	M	2011-08-30 17:04:22	2011-08-30 17:04:22
75	SBO	M	2011-08-30 17:29:13	2011-08-30 17:31:02
75	SBI	M	2011-08-30 18:08:42	2011-08-30 18:08:42
75	SBO	M	2011-08-30 18:36:22	2011-08-30 18:36:22
75	SBI	M	2011-08-30 18:50:12	2011-08-30 19:01:23
75	SBO	M	2011-08-30 19:08:13	2011-08-30 19:16:25
75	SBI	M	2011-08-30 19:28:05	2011-08-30 19:28:05
75	SBO	M	2011-08-30 19:28:31	2011-08-30 19:42:37
75	SBI	M	2011-08-30 20:07:37	2011-08-31 06:41:03
75	SBO	M	2011-08-31 12:12:42	2011-08-31 14:44:05
75	SBI	M	2011-08-31 15:19:11	2011-08-31 15:19:11
75	SBO	M	2011-08-31 15:19:37	2011-08-31 15:19:37
75	SBI	M	2011-08-31 15:23:54	2011-08-31 15:23:54
75	SBO	M	2011-08-31 15:24:20	2011-08-31 15:24:20
75	SBI	M	2011-08-31 15:25:31	2011-08-31 15:33:11
75	SBO	M	2011-08-31 15:33:36	2011-08-31 15:33:36
75	SBI	M	2011-08-31 15:40:57	2011-08-31 15:40:57
75	SBO	M	2011-08-31 15:53:45	2011-08-31 15:58:54
75	SBI	M	2011-08-31 16:04:41	2011-08-31 16:08:28
75	SBO	M	2011-08-31 16:08:29	2011-08-31 16:08:29
75	SBI	M	2011-08-31 16:41:44	2011-08-31 18:06:53
75	SBO	M	2011-08-31 18:10:21	2011-08-31 18:10:21
75	SBI	M	2011-08-31 18:18:42	2011-08-31 18:34:44
75	SBO	M	2011-08-31 19:06:05	2011-08-31 19:06:05
75	SBI	M	2011-08-31 19:13:48	2011-08-31 19:13:48
75	SBO	M	2011-08-31 19:14:13	2011-08-31 19:14:13
75	SBI	M	2011-08-31 19:14:14	2011-08-31 21:28:36
75	SBO	M	2011-08-31 21:33:45	2011-08-31 21:33:45
75	SBI	M	2011-08-31 21:44:02	2011-08-31 22:25:11
75	SBO	M	2011-08-31 22:31:40	2011-08-31 22:31:40
75	SBI	M	2011-08-31 22:36:57	2011-09-06 00:14:42
75	SBO	M	2011-09-09 15:11:33	2011-09-09 15:41:07
75	SBI	M	2011-09-09 16:51:34	2011-09-11 14:35:32
75	SBO	M	2011-09-11 14:54:50	2011-09-11 14:54:50
75	SBI	M	2011-09-11 15:01:47	2011-09-11 20:19:15
75	SBO	M	2011-09-11 20:19:39	2011-09-11 20:19:39
75	SBI	M	2011-09-11 20:20:49	2011-09-11 20:20:49
75	SBO	M	2011-09-11 20:21:14	2011-09-11 20:21:14
75	SBI	M	2011-09-11 20:25:55	2011-09-11 20:38:13
75	SBO	M	2011-09-11 20:39:41	2011-09-11 20:41:31
75	SBI	M	2011-09-11 20:48:43	2011-09-12 11:33:05
75	SBO	M	2011-09-12 11:49:19	2011-09-12 12:00:13
75	SBI	M	2011-09-12 12:17:25	2011-09-12 12:26:53
75	SBO	M	2011-09-12 12:33:31	2011-09-12 12:33:31
75	SBI	M	2011-09-12 12:35:51	2011-09-12 12:42:19
75	SBO	M	2011-09-12 12:51:50	2011-09-12 12:56:57
75	SBI	M	2011-09-12 13:12:16	2011-09-12 13:38:51
75	SBO	M	2011-09-12 13:42:07	2011-09-12 13:42:07
75	SBI	M	2011-09-12 13:44:19	2011-09-12 14:56:44
75	SBO	M	2011-09-12 14:57:09	2011-09-12 14:57:09
75	SBI	M	2011-09-12 14:59:04	2011-09-12 15:00:40
75	SBO	M	2011-09-12 15:03:12	2011-09-12 15:03:12
75	SBI	M	2011-09-12 15:05:08	2011-09-12 15:05:08
75	SBO	M	2011-09-12 15:05:33	2011-09-12 15:05:33
75	SBI	M	2011-09-12 15:06:27	2011-09-12 15:06:27
75	SBO	M	2011-09-12 15:06:52	2011-09-12 15:06:52
75	SBI	M	2011-09-12 15:07:58	2011-09-12 15:09:59
75	SBO	M	2011-09-12 15:10:24	2011-09-12 15:10:24
75	SBI	M	2011-09-12 15:12:53	2011-09-12 15:12:53
75	SBO	M	2011-09-12 15:13:18	2011-09-12 15:13:18
75	SBI	M	2011-09-12 15:15:38	2011-09-12 15:15:39
75	SBO	M	2011-09-12 15:16:03	2011-09-12 15:16:03
75	SBI	M	2011-09-12 15:18:02	2011-09-12 15:18:02
75	SBO	M	2011-09-12 15:24:13	2011-09-12 15:26:25
75	SBI	M	2011-09-12 15:28:58	2011-09-12 15:36:31
75	SBO	M	2011-09-12 15:39:10	2011-09-12 15:39:10
75	SBI	M	2011-09-12 15:40:07	2011-09-12 15:44:22
75	SBO	M	2011-09-12 15:47:21	2011-09-12 15:49:28
75	SBI	M	2011-09-12 15:50:13	2011-09-12 15:50:13
75	SBO	M	2011-09-12 15:50:39	2011-09-12 15:50:39
75	SBI	M	2011-09-12 15:51:28	2011-09-12 15:51:28
75	SBO	M	2011-09-12 15:51:54	2011-09-12 15:51:54
75	SBI	M	2011-09-12 15:52:53	2011-09-12 15:57:00
75	SBO	M	2011-09-12 15:59:02	2011-09-12 15:59:02
75	SBI	M	2011-09-12 16:00:48	2011-09-12 16:00:48
75	SBO	M	2011-09-12 16:01:13	2011-09-12 16:01:13
75	SBI	M	2011-09-12 16:02:04	2011-09-12 16:12:23
75	SBO	M	2011-09-12 16:25:04	2011-09-12 16:45:52
75	SBI	M	2011-09-12 17:04:13	2011-09-12 17:40:20
75	SBO	M	2011-09-12 17:40:46	2011-09-12 17:40:46
75	SBI	M	2011-09-12 17:46:01	2011-09-12 17:52:34
75	SBO	M	2011-09-12 18:00:50	2011-09-12 18:00:50
75	SBI	M	2011-09-12 18:27:01	2011-09-17 16:08:57
75	SBO	M	2011-09-17 16:08:57	2011-09-17 16:08:57
75	SBI	M	2011-09-17 16:14:39	2011-09-17 17:54:19
75	SBO	M	2011-09-17 17:54:20	2011-09-17 17:54:20
75	SBI	M	2011-09-17 17:56:01	2011-09-20 15:46:00
75	SBO	M	2011-09-20 15:46:02	2011-09-20 15:46:02
75	SBI	M	2011-09-20 15:47:40	2011-09-20 17:03:02
75	SBO	M	2011-09-20 17:03:08	2011-09-20 17:03:08
75	SBI	M	2011-09-20 17:05:34	2011-09-20 17:34:59
75	SBO	M	2011-09-20 17:35:03	2011-09-20 17:35:03
75	SBI	M	2011-09-20 17:36:11	2011-09-20 22:59:16
75	SBO	M	2011-09-22 16:31:18	2011-09-22 16:48:46
75	SBI	M	2011-09-22 16:49:36	2011-09-22 17:16:32
75	SBO	M	2011-09-22 17:16:52	2011-09-22 17:16:52
75	SBI	M	2011-09-22 17:18:31	2011-09-22 17:18:31
75	SBO	M	2011-09-22 17:32:11	2011-09-22 19:04:45
75	SBI	M	2011-09-23 01:01:44	2011-09-26 01:11:38
75	SBO	M	2011-09-27 02:37:01	2011-09-27 02:37:02
75	SBI	M	2011-09-27 03:41:44	2011-09-27 03:41:44
75	SBO	M	2011-09-27 04:00:59	2011-09-27 04:00:59
75	SBI	M	2011-09-27 05:11:12	2011-09-27 05:11:12
75	SBO	M	2011-09-27 09:45:47	2011-09-27 12:00:14
75	SBI	M	2011-09-27 12:52:52	2011-09-27 12:52:52
75	SBO	M	2011-09-27 12:53:15	2011-09-27 12:53:15
75	SBI	M	2011-09-27 12:55:49	2011-09-27 13:01:33
75	SBO	M	2011-09-27 13:03:38	2011-09-27 13:03:38
75	SBI	M	2011-09-27 13:06:13	2011-09-27 13:06:13
75	SBO	M	2011-09-27 13:06:36	2011-09-27 13:06:36
75	SBI	M	2011-09-27 13:11:46	2011-09-27 13:11:46
75	SBO	M	2011-09-27 13:12:10	2011-09-27 13:12:10
75	SBI	M	2011-09-27 13:14:02	2011-09-27 13:14:02
75	SBO	M	2011-09-27 13:14:27	2011-09-27 13:15:55
75	SBI	M	2011-09-27 13:19:57	2011-09-27 13:19:57
75	SBO	M	2011-09-27 13:20:21	2011-09-27 13:22:24
75	SBI	M	2011-09-27 13:23:11	2011-09-27 13:24:21
75	SBO	M	2011-09-27 13:24:44	2011-09-27 13:24:44
75	SBI	M	2011-09-27 13:25:35	2011-09-27 13:36:51
75	SBO	M	2011-09-27 13:37:15	2011-09-27 13:37:15
75	SBI	M	2011-09-27 13:42:28	2011-09-27 13:42:28
75	SBO	M	2011-09-27 13:49:48	2011-09-27 13:49:48
75	SBI	M	2011-09-27 13:54:14	2011-09-27 13:56:52
75	SBO	M	2011-09-27 13:59:26	2011-09-27 13:59:26
75	SBI	M	2011-09-27 14:01:48	2011-09-27 14:01:48
75	SBO	M	2011-09-27 14:06:42	2011-09-27 14:13:38
75	SBI	M	2011-09-27 14:28:06	2011-09-27 14:33:46
75	SBO	M	2011-09-27 14:34:10	2011-09-27 14:34:10
75	SBI	M	2011-09-27 14:36:17	2011-09-27 14:36:17
75	SBO	M	2011-09-27 14:36:40	2011-09-27 14:36:40
75	SBI	M	2011-09-27 14:38:12	2011-09-27 14:38:12
75	SBO	M	2011-09-27 14:38:36	2011-09-27 14:38:36
75	SBI	M	2011-09-27 14:40:57	2011-09-27 14:40:57
75	SBO	M	2011-09-27 14:41:21	2011-09-27 14:41:21
75	SBI	M	2011-09-27 14:43:21	2011-09-27 14:43:21
75	SBO	M	2011-09-27 14:43:45	2011-09-27 14:43:45
75	SBI	M	2011-09-27 14:47:30	2011-09-27 14:51:33
75	SBO	M	2011-09-27 14:51:56	2011-09-27 14:51:56
75	SBI	M	2011-09-27 14:56:19	2011-09-27 14:58:34
75	SBO	M	2011-09-27 14:58:58	2011-09-27 14:58:58
75	SBI	M	2011-09-27 14:59:46	2011-09-27 15:01:05
75	SBO	M	2011-09-27 15:01:26	2011-09-27 15:01:26
75	SBI	M	2011-09-27 15:02:37	2011-09-27 15:04:36
75	SBO	M	2011-09-27 15:05:00	2011-09-27 15:05:00
75	SBI	M	2011-09-27 15:07:29	2011-09-27 15:07:29
75	SBO	M	2011-09-27 15:07:53	2011-09-27 15:07:53
75	SBI	M	2011-09-27 15:10:09	2011-09-27 15:10:09
75	SBO	M	2011-09-27 15:10:33	2011-09-27 15:10:33
75	SBI	M	2011-09-27 15:12:26	2011-09-27 15:12:26
75	SBO	M	2011-09-27 15:12:49	2011-09-27 15:12:49
75	SBI	M	2011-09-27 15:13:53	2011-09-27 15:13:53
75	SBO	M	2011-09-27 15:14:17	2011-09-27 15:14:17
75	SBI	M	2011-09-27 15:15:42	2011-09-27 15:15:42
75	SBO	M	2011-09-27 15:16:06	2011-09-27 15:16:06
75	SBI	M	2011-09-27 15:18:15	2011-09-27 15:18:15
75	SBO	M	2011-09-27 15:18:39	2011-09-27 15:54:17
75	SBI	M	2011-09-27 16:00:48	2011-09-27 16:02:54
75	SBO	M	2011-09-27 16:05:29	2011-09-27 16:05:29
75	SBI	M	2011-09-27 16:06:14	2011-09-27 16:07:23
75	SBO	M	2011-09-27 16:07:48	2011-09-27 16:07:48
75	SBI	M	2011-09-27 16:08:36	2011-09-27 16:14:47
75	SBO	M	2011-09-27 16:15:10	2011-09-27 16:15:10
75	SBI	M	2011-09-27 16:15:58	2011-09-27 16:18:38
75	SBO	M	2011-09-27 16:20:46	2011-09-27 16:23:12
75	SBI	M	2011-09-27 16:24:36	2011-09-27 16:31:27
75	SBO	M	2011-09-27 16:33:52	2011-09-27 16:36:53
75	SBI	M	2011-09-27 16:44:42	2011-09-27 16:44:42
75	SBO	M	2011-09-27 16:46:59	2011-09-27 16:57:12
75	SBI	M	2011-09-27 16:58:19	2011-09-27 16:58:19
75	SBO	M	2011-09-27 17:00:33	2011-09-27 17:08:13
75	SBI	M	2011-09-27 17:09:47	2011-09-27 17:09:47
75	SBO	M	2011-09-27 17:10:09	2011-09-27 18:11:02
75	SBI	M	2011-09-27 18:13:29	2011-09-27 18:18:02
75	SBO	M	2011-09-27 18:26:23	2011-09-27 19:32:32
75	SBI	M	2011-09-27 19:34:37	2011-09-27 19:34:37
75	SBO	M	2011-09-27 19:34:57	2011-09-27 21:54:24
75	SBI	M	2011-09-27 21:56:28	2011-09-27 21:56:28
75	SBO	M	2011-09-27 21:58:39	2011-09-27 22:06:02
75	SBI	M	2011-09-28 01:36:35	2011-09-28 22:16:17
75	SBO	M	2011-09-29 03:55:59	2011-10-01 02:19:51
75	SBI	M	2011-10-01 20:44:07	2011-10-01 23:07:50
75	SGR	M	2012-03-06 18:19:28	2012-03-07 17:42:23
75	TTB	M	2012-04-05 00:52:51	2012-04-05 02:22:01
75	SGR	M	2012-04-06 02:10:18	2012-04-06 05:57:29
75	SBI	M	2012-04-18 08:10:39	2012-04-28 10:16:35
75	SBO	M	2012-05-01 07:42:58	2012-05-01 15:11:00
75	SBI	M	2012-05-01 19:39:07	2012-05-10 14:41:23
77	TTB	F	2011-04-20 01:56:52	2011-04-20 02:46:33
77	SGR	F	2011-04-20 22:27:03	2011-04-21 00:00:53
77	SBI	F	2011-05-03 21:24:57	2011-05-05 00:33:49
77	SBO	F	2011-05-05 08:25:33	2011-05-06 00:01:54
77	SBO	F	2011-10-21 18:06:04	2011-10-21 20:57:02
77	SBI	F	2011-10-22 05:38:30	2011-11-20 16:12:14
77	SBO	F	2011-11-21 14:34:45	2011-12-26 16:33:43
77	SBI	F	2011-12-27 17:41:40	2011-12-28 07:01:58
77	SGR	F	2012-02-22 23:44:13	2012-02-23 06:15:21
77	TTB	F	2012-03-24 10:29:04	2012-03-24 11:25:26
77	SGR	F	2012-03-25 05:08:29	2012-03-25 13:01:57
77	SBI	F	2012-04-11 05:42:16	2012-04-11 05:49:35
77	SBO	F	2012-04-11 12:34:57	2012-04-11 14:27:22
81	TTB	F	2011-04-19 06:36:55	2011-04-19 07:23:06
81	SGR	F	2011-04-21 04:07:03	2011-04-21 05:51:46
81	SBI	F	2011-05-30 23:14:31	2011-05-31 02:30:00
81	SBO	F	2011-05-31 22:29:17	2011-06-01 00:16:24
81	OSC	F	2011-06-01 23:16:15	2011-06-01 23:16:15
81	OSC	F	2011-08-06 04:01:04	2011-08-06 04:39:30
81	STG	F	2011-09-14 07:05:57	2011-09-14 10:43:22
81	OSC	F	2011-09-17 18:46:27	2011-09-18 11:43:23
81	STG	F	2011-09-21 09:55:06	2011-09-30 18:40:17
81	OSC	F	2011-10-02 09:54:12	2011-10-02 11:54:12
81	STG	F	2011-10-12 02:59:59	2011-11-29 05:08:08
81	OSC	F	2011-12-01 05:00:07	2011-12-01 23:03:25
81	SBO	F	2011-12-28 23:32:20	2011-12-29 12:43:28
81	SBI	F	2011-12-30 05:40:31	2012-01-12 00:45:54
81	SGR	F	2012-02-24 04:38:42	2012-02-25 23:50:01
81	TTB	F	2012-03-30 09:05:33	2012-03-30 10:04:46
81	SGR	F	2012-04-03 00:08:37	2012-04-03 04:27:35
81	SBI	F	2012-04-14 21:51:43	2012-04-15 21:47:59
81	SBO	F	2012-04-16 21:12:10	2012-04-16 23:07:40
81	OSC	F	2012-04-17 18:32:47	2012-04-17 22:00:16
83	TTB	F	2011-04-18 02:23:34	2011-04-18 03:07:53
83	SGR	F	2011-04-19 00:04:49	2011-04-19 03:07:09
83	SBI	F	2011-05-03 18:34:47	2011-05-03 18:57:52
83	SBO	F	2011-05-04 03:53:53	2011-05-04 13:59:04
83	WHT	F	2011-08-05 23:46:27	2011-10-26 01:14:11
83	SBO	F	2011-10-29 01:12:15	2011-10-29 05:33:05
83	SBI	F	2011-10-29 10:58:33	2011-10-29 15:50:31
83	SGR	F	2012-02-24 13:16:31	2012-02-25 12:40:50
83	TTB	F	2012-03-27 08:04:33	2012-03-27 08:45:31
83	SGR	F	2012-03-27 23:45:40	2012-03-28 04:06:22
83	SBI	F	2012-04-03 17:05:50	2012-04-03 23:04:45
83	SBO	F	2012-04-04 02:28:56	2012-04-04 09:56:43
86	TTB	F	2011-04-09 17:04:49	2011-04-09 17:32:50
86	SGR	F	2011-04-10 15:21:21	2011-04-10 16:47:27
88	TTB	F	2011-04-10 11:27:34	2011-04-10 11:59:46
88	SGR	F	2011-04-19 11:16:31	2011-04-19 20:04:58
88	SBI	F	2011-04-27 23:53:22	2011-04-28 16:19:56
88	SBO	F	2011-04-29 15:14:30	2011-05-21 02:21:47
88	WHT	F	2011-05-27 02:37:11	2011-06-21 11:54:48
88	WHT	F	2011-11-15 08:22:11	2011-11-15 13:00:42
88	SBO	F	2011-11-19 06:36:20	2011-11-19 07:42:30
88	SBI	F	2011-11-20 22:11:38	2011-11-21 12:42:39
88	SGR	F	2012-02-01 07:13:19	2012-03-06 05:56:51
88	TTB	F	2012-03-21 10:58:11	2012-03-21 11:34:33
88	SGR	F	2012-03-25 00:21:15	2012-03-25 04:20:44
88	SBI	F	2012-04-01 19:35:22	2012-04-09 14:49:44
88	SBO	F	2012-04-09 14:49:48	2012-04-09 14:49:48
88	SBI	F	2012-04-09 14:51:42	2012-04-09 16:12:05
88	SBO	F	2012-04-09 16:20:29	2012-04-09 16:20:29
88	SBI	F	2012-04-09 16:29:10	2012-04-09 16:29:17
88	SBO	F	2012-04-09 16:29:31	2012-04-13 11:30:34
88	WHT	F	2012-05-03 17:12:14	2012-05-03 21:43:02
90	TTB	F	2011-04-23 12:49:32	2011-04-23 13:23:22
90	SGR	F	2011-04-24 06:28:30	2011-04-24 07:38:01
90	SGR	F	2012-03-18 21:07:14	2012-03-19 11:17:17
90	TTB	F	2012-03-23 02:30:53	2012-04-07 08:19:01
90	SGR	F	2012-04-09 00:00:46	2012-04-09 08:02:41
92	TTB	F	2011-04-07 04:00:06	2011-04-07 04:12:56
92	SGR	F	2011-04-11 06:02:58	2011-04-11 07:37:23
92	SBI	F	2011-05-03 15:16:36	2011-05-03 15:28:06
92	SBO	F	2011-05-03 23:20:33	2011-05-04 02:57:36
92	WHT	F	2011-05-11 01:35:59	2011-05-11 03:38:17
92	WHT	F	2011-11-11 19:32:53	2011-11-11 21:34:10
92	SBO	F	2011-11-14 21:15:51	2011-11-16 00:08:47
92	SBI	F	2011-11-16 09:55:15	2011-11-16 14:23:41
92	SGR	F	2012-02-27 23:49:24	2012-02-29 05:16:20
92	TTB	F	2012-03-17 18:43:06	2012-03-17 19:00:48
92	SGR	F	2012-03-18 14:23:22	2012-03-19 04:49:46
92	SBI	F	2012-04-12 08:06:21	2012-04-12 15:42:43
92	SBO	F	2012-04-12 15:42:51	2012-04-12 15:42:51
92	SBI	F	2012-04-12 15:44:27	2012-04-12 16:52:11
92	SBO	F	2012-04-12 16:54:07	2012-04-12 17:56:28
92	SBI	F	2012-04-12 17:57:54	2012-04-12 17:57:54
92	SBO	F	2012-04-12 17:57:59	2012-04-12 23:29:32
92	WHT	F	2012-04-17 10:45:06	2012-04-17 13:44:44
95	TTB	F	2011-04-10 11:53:26	2011-04-10 12:26:13
95	SGR	F	2011-04-11 12:23:15	2011-04-11 13:09:44
95	SBI	F	2011-04-28 15:18:41	2011-04-29 22:06:27
95	SBO	F	2011-05-01 05:14:26	2011-05-01 11:06:28
95	OSC	F	2011-05-02 13:57:09	2011-05-02 20:14:52
95	STG	F	2011-05-04 00:10:31	2011-05-06 13:19:34
95	THB	F	2011-05-08 13:19:25	2011-05-08 21:36:07
95	PRS	F	2011-05-12 21:36:54	2011-05-14 13:31:44
95	FMP	F	2011-05-16 06:44:37	2011-05-16 08:06:58
95	BBI	F	2011-05-17 17:03:29	2011-05-18 03:30:17
95	BBI	F	2011-11-11 04:19:15	2011-11-11 05:45:23
95	FMP	F	2011-11-14 07:26:10	2011-11-14 09:41:34
95	PRS	F	2011-11-15 22:38:48	2011-11-16 04:33:00
95	THB	F	2011-11-19 19:32:16	2011-11-20 15:01:50
95	STG	F	2011-11-21 07:40:20	2011-11-21 10:56:13
95	OSC	F	2011-11-22 18:03:33	2011-11-22 21:08:18
95	SBO	F	2011-11-23 18:38:05	2011-11-24 01:48:22
95	SBI	F	2011-11-24 12:12:23	2011-11-24 18:30:25
95	SGR	F	2012-03-14 19:23:47	2012-03-15 22:00:07
95	TTB	F	2012-03-18 16:53:30	2012-03-21 04:55:39
95	SGR	F	2012-03-22 09:54:54	2012-03-22 22:32:26
95	SBI	F	2012-04-07 12:45:20	2012-04-08 12:13:57
95	SBO	F	2012-04-08 15:52:03	2012-04-09 06:34:37
95	STG	F	2012-04-12 10:40:46	2012-04-12 23:19:31
95	THB	F	2012-04-16 03:32:48	2012-04-19 00:24:02
95	PRS	F	2012-04-25 03:14:51	2012-04-25 04:29:25
95	ORM	F	2012-04-27 13:36:20	2012-04-27 14:09:41
95	BMR	F	2012-04-27 16:11:14	2012-04-27 18:36:16
95	BBI	F	2012-04-29 01:12:05	2012-04-29 16:37:32
98	TTB	F	2011-04-21 13:03:44	2011-04-21 13:37:37
98	SGR	F	2011-04-23 06:33:27	2011-04-23 07:51:05
98	SGR	F	2012-03-06 19:36:53	2012-03-07 18:03:59
98	TTB	F	2012-03-18 20:22:18	2012-03-22 09:48:45
98	SGR	F	2012-03-23 03:25:35	2012-03-23 13:51:57
100	TTB	F	2011-04-05 16:24:42	2011-04-06 00:52:58
100	SGR	F	2011-04-11 22:17:30	2011-04-12 01:07:55
100	SBI	F	2011-05-11 07:58:49	2011-05-11 14:21:28
100	SBO	F	2011-05-11 23:20:04	2011-05-12 01:20:51
100	OSC	F	2011-05-12 18:41:22	2011-05-12 21:29:34
100	STG	F	2011-05-13 21:31:31	2011-05-13 23:45:41
100	THB	F	2011-05-15 13:28:47	2011-05-16 09:12:32
100	PRS	F	2011-09-08 07:57:30	2011-11-06 05:04:07
100	THB	F	2011-11-15 16:09:21	2011-11-16 09:45:39
100	STG	F	2011-11-17 16:28:17	2011-11-17 19:17:03
100	OSC	F	2011-11-19 20:24:52	2011-11-19 21:12:47
100	SBO	F	2011-11-20 19:45:43	2011-11-21 00:21:23
100	SBI	F	2011-11-21 07:37:55	2011-11-21 20:13:25
100	SGR	F	2012-03-07 13:41:16	2012-03-08 11:39:20
100	TTB	F	2012-03-20 09:16:22	2012-03-20 09:39:42
100	SGR	F	2012-03-22 07:49:53	2012-03-22 12:55:06
100	SBI	F	2012-04-20 11:29:05	2012-04-20 11:57:23
100	SBO	F	2012-04-20 21:19:12	2012-04-20 23:00:44
100	OSC	F	2012-04-21 19:46:49	2012-04-21 20:04:12
100	STG	F	2012-04-22 23:32:59	2012-04-23 01:02:16
100	THB	F	2012-04-24 21:12:20	2012-04-25 23:15:59
102	TTB	F	2011-04-22 04:28:50	2011-04-22 04:51:37
102	SGR	F	2011-04-22 19:45:44	2011-04-22 20:25:40
102	SGR	F	2012-02-26 22:45:31	2012-02-27 08:13:59
102	TTB	F	2012-03-25 09:39:27	2012-03-26 00:25:29
102	SGR	F	2012-03-26 19:16:55	2012-03-26 22:20:47
104	TTB	M	2011-04-24 17:45:17	2011-04-26 04:25:47
104	SGR	M	2011-04-26 18:28:06	2011-04-26 19:47:54
106	TTB	F	2011-04-29 19:48:36	2011-05-01 04:25:35
106	SGR	F	2011-05-02 14:10:25	2011-05-02 15:16:04
106	SBI	F	2011-05-07 09:06:10	2011-05-22 04:45:06
106	SBO	F	2011-05-22 22:52:30	2011-07-09 04:29:15
106	SBI	F	2011-07-10 07:03:39	2011-07-12 22:06:30
106	SBO	F	2011-07-13 09:22:51	2011-07-16 05:59:20
106	SBI	F	2011-07-17 12:49:12	2011-07-19 03:36:06
106	SBO	F	2011-07-20 08:49:33	2011-11-10 22:52:31
106	SBI	F	2011-11-11 10:19:53	2011-11-11 20:25:42
106	SGR	F	2012-03-08 17:12:36	2012-03-08 23:27:42
106	TTB	F	2012-03-17 04:30:52	2012-04-10 02:12:31
106	SGR	F	2012-04-11 12:22:08	2012-04-11 16:45:44
106	SBI	F	2012-04-18 01:40:34	2012-04-19 09:44:48
106	SBO	F	2012-04-23 20:00:32	2012-04-25 19:51:05
108	TTB	F	2011-04-11 19:42:56	2011-04-11 20:09:28
110	TTB	F	2011-04-15 11:07:39	2011-04-18 06:35:33
110	SGR	F	2011-04-20 17:58:03	2011-04-20 19:02:14
110	SGR	F	2012-03-05 19:41:12	2012-03-07 14:31:25
110	TTB	F	2012-03-21 09:23:51	2012-03-21 09:44:14
110	SGR	F	2012-03-22 03:58:55	2012-03-22 08:52:11
112	TTB	M	2011-04-20 13:57:40	2011-04-20 14:40:31
112	SGR	M	2011-04-21 17:18:47	2011-04-21 22:56:48
114	TTB	F	2011-04-10 14:37:32	2011-04-10 15:14:20
114	SGR	F	2011-04-11 05:04:47	2011-04-11 06:23:17
116	TTB	F	2011-04-16 10:54:21	2011-04-16 11:57:07
116	SGR	F	2011-04-26 03:25:04	2011-04-26 04:32:47
116	SBI	F	2011-05-11 19:57:10	2011-05-13 01:27:28
116	SBO	F	2011-05-13 02:36:33	2011-05-13 03:03:29
116	SBI	F	2011-05-13 04:22:58	2011-05-13 22:16:53
116	SBO	F	2011-05-14 20:32:06	2011-05-25 01:29:13
116	WHT	F	2011-06-03 11:34:36	2011-09-07 11:13:43
116	OSC	F	2011-09-15 23:10:43	2011-09-18 04:43:36
116	SBO	F	2011-09-20 08:38:28	2011-09-21 06:55:05
116	SBI	F	2011-09-21 16:35:47	2011-09-25 01:10:10
116	SBO	F	2011-09-25 07:20:28	2011-09-25 21:37:38
116	SBO	F	2011-12-05 11:03:46	2012-01-05 22:45:03
116	SBI	F	2012-01-06 11:07:06	2012-01-25 03:24:43
116	SGR	F	2012-03-14 18:11:35	2012-03-15 00:53:54
116	TTB	F	2012-03-16 19:41:53	2012-03-20 08:58:59
116	SGR	F	2012-03-21 01:18:21	2012-03-21 07:16:42
116	SBI	F	2012-03-26 16:56:45	2012-03-28 01:52:06
116	SBO	F	2012-03-29 02:26:18	2012-05-08 05:53:28
116	WHT	F	2012-05-16 08:35:56	2012-05-16 12:54:29
119	TTB	F	2011-04-10 16:31:40	2011-04-10 17:01:12
119	SGR	F	2011-04-11 15:57:21	2011-04-11 17:01:09
121	TTB	F	2011-04-08 06:11:55	2011-04-08 06:23:20
121	SGR	F	2011-04-08 22:00:25	2011-04-08 22:46:59
121	SBI	F	2011-05-13 17:03:16	2011-05-13 17:41:54
121	SBO	F	2011-05-14 12:37:35	2011-05-14 19:56:27
121	STG	F	2011-05-19 11:11:29	2011-05-19 17:29:30
121	THB	F	2011-05-21 04:15:24	2011-11-08 20:07:55
121	STG	F	2011-11-09 12:34:23	2011-11-09 13:13:09
121	OSC	F	2011-11-10 17:09:55	2011-11-10 17:30:24
121	SBO	F	2011-11-11 14:05:56	2011-11-11 15:11:59
121	SBI	F	2011-11-12 15:27:38	2011-11-12 21:55:31
121	SGR	F	2011-11-20 04:36:08	2011-11-22 11:47:44
121	SGR	F	2012-03-11 05:29:10	2012-03-11 18:18:58
121	TTB	F	2012-03-15 13:30:17	2012-03-19 07:28:19
121	SGR	F	2012-03-22 22:31:47	2012-03-23 00:51:19
123	TTB	F	2011-04-11 11:45:12	2011-04-11 12:13:31
123	SGR	F	2011-04-19 07:31:02	2011-04-19 13:43:43
123	SBI	F	2011-05-04 13:44:24	2011-05-06 09:48:43
123	SBO	F	2011-05-06 17:39:55	2011-05-06 19:53:14
123	OSC	F	2011-05-07 17:37:12	2011-05-07 21:42:09
123	STG	F	2011-05-10 18:15:45	2011-05-11 21:52:39
123	THB	F	2011-05-16 05:25:00	2011-07-23 05:48:32
125	TTB	F	2011-04-08 15:49:28	2011-04-08 16:12:02
125	SGR	F	2011-04-14 05:47:36	2011-04-14 08:08:13
125	SBI	F	2011-04-27 19:29:47	2011-04-28 00:09:46
125	SBO	F	2011-04-28 16:14:30	2011-04-28 17:34:05
125	OSC	F	2011-04-29 22:13:31	2011-04-30 04:35:51
125	STG	F	2011-04-30 23:31:56	2011-05-01 00:40:41
125	THB	F	2011-05-01 20:06:12	2011-05-01 21:19:28
125	THB	F	2011-07-08 15:34:36	2011-09-13 23:02:51
125	STG	F	2011-09-15 16:02:28	2011-09-16 01:11:58
125	OSC	F	2011-09-17 09:10:03	2011-09-18 17:35:44
125	STG	F	2011-09-20 02:14:24	2011-09-20 02:59:58
125	THB	F	2011-09-22 17:33:59	2011-10-12 23:39:51
125	STG	F	2011-10-20 09:24:18	2011-10-20 12:45:21
125	THB	F	2011-10-21 12:47:49	2011-11-03 09:48:56
125	STG	F	2011-11-12 11:10:47	2011-11-15 04:48:49
125	THB	F	2011-11-20 04:36:58	2012-05-16 21:49:13
127	TTB	F	2011-04-12 07:40:38	2011-04-12 08:23:11
127	SGR	F	2011-04-18 04:36:45	2011-04-18 18:55:08
127	SBI	F	2011-05-05 12:03:05	2011-05-05 17:08:45
127	SBO	F	2011-05-05 21:03:36	2011-05-06 01:07:39
127	WHT	F	2011-05-21 22:31:40	2011-05-22 01:09:22
127	WHT	F	2011-12-04 23:13:05	2011-12-05 18:39:58
127	SBO	F	2011-12-20 02:38:45	2011-12-20 04:35:13
127	SBI	F	2011-12-21 02:18:49	2011-12-22 19:27:34
127	SGR	F	2012-02-06 09:37:52	2012-02-07 05:53:54
127	SGR	F	2012-04-12 06:23:33	2012-04-12 12:30:55
127	SBI	F	2012-04-15 15:59:21	2012-04-15 15:59:21
127	SBO	F	2012-04-15 23:27:00	2012-04-16 04:50:31
127	WHT	F	2012-04-20 03:23:58	2012-04-20 04:16:19
130	TTB	F	2011-04-18 05:50:40	2011-04-18 06:35:39
130	SGR	F	2011-04-19 17:00:09	2011-04-19 18:58:15
130	SBI	F	2011-04-25 09:03:44	2011-04-25 21:43:55
130	SBO	F	2011-04-26 09:51:00	2011-04-26 09:53:00
130	OSC	F	2011-04-27 18:44:16	2011-04-27 23:12:27
130	STG	F	2011-04-28 23:50:03	2011-04-29 01:59:18
130	THB	F	2011-04-30 01:07:09	2011-05-01 14:14:08
130	PRS	F	2011-05-03 21:28:51	2011-05-03 23:54:32
130	FMP	F	2011-05-05 07:16:58	2011-05-05 10:03:17
130	BBI	F	2011-05-06 18:48:55	2011-05-07 06:35:30
132	TTB	F	2011-04-10 02:30:59	2011-04-10 03:03:48
132	SGR	F	2011-04-19 14:45:23	2011-04-19 18:39:52
132	SBI	F	2011-04-27 11:57:36	2011-08-22 14:36:54
132	SBO	F	2011-08-23 00:02:24	2011-08-23 00:07:29
132	SBI	F	2011-09-06 22:21:49	2012-01-27 16:54:22
132	SGR	F	2012-03-10 04:12:14	2012-03-10 11:07:54
132	TTB	F	2012-03-16 09:13:48	2012-03-20 01:49:51
132	SGR	F	2012-03-20 21:34:49	2012-03-21 00:36:14
132	SBI	F	2012-03-25 12:39:47	2012-05-16 03:46:48
134	TTB	M	2011-04-15 20:18:25	2011-04-15 21:28:37
134	SGR	M	2011-04-20 07:24:44	2011-04-20 10:44:54
134	SGR	M	2012-02-09 23:49:14	2012-03-14 14:34:21
136	TTB	F	2011-04-18 12:08:21	2011-04-19 10:08:58
136	SGR	F	2011-04-30 10:35:35	2011-04-30 11:26:29
136	SBI	F	2011-05-22 02:17:58	2011-05-22 22:20:20
136	SBO	F	2011-05-25 03:56:06	2011-06-16 03:33:01
136	SBI	F	2011-06-20 03:25:19	2011-06-29 00:08:23
136	SBO	F	2011-06-29 11:29:19	2011-06-30 11:18:36
136	WHT	F	2011-07-31 02:41:45	2011-09-29 23:15:19
136	SBO	F	2011-10-18 10:20:54	2011-10-28 01:23:16
136	SBI	F	2011-10-28 03:35:41	2011-10-28 03:35:41
136	SBO	F	2011-10-28 03:50:16	2011-10-28 03:50:16
136	SBI	F	2011-10-28 04:18:48	2011-10-31 20:32:33
136	SBO	F	2011-10-31 20:32:35	2011-10-31 20:32:35
136	SBI	F	2011-10-31 20:34:22	2011-11-02 18:27:10
136	SBO	F	2011-11-02 18:29:35	2011-11-02 18:29:35
136	SBI	F	2011-11-02 18:31:49	2011-11-02 19:50:34
136	SBO	F	2011-11-02 19:50:51	2011-11-02 19:50:51
136	SBI	F	2011-11-02 19:50:54	2011-11-02 19:59:06
136	SBO	F	2011-11-02 19:59:23	2011-11-02 19:59:23
136	SBI	F	2011-11-02 19:59:26	2011-11-08 16:10:31
136	SBO	F	2011-11-11 00:04:11	2011-11-15 23:31:43
136	WHT	F	2011-11-29 21:43:56	2011-11-30 01:22:59
136	SBO	F	2011-12-10 13:20:50	2012-01-12 21:17:51
136	SBI	F	2012-01-17 00:34:59	2012-01-22 11:11:19
136	SGR	F	2012-03-09 14:47:42	2012-03-09 21:19:05
136	TTB	F	2012-03-17 22:49:40	2012-04-04 04:11:14
136	SGR	F	2012-04-05 21:34:05	2012-04-06 06:31:09
136	SBI	F	2012-04-10 09:48:25	2012-04-10 11:40:12
136	SBO	F	2012-04-12 13:28:29	2012-04-16 12:08:53
139	TTB	F	2011-04-11 14:26:18	2011-04-11 14:48:40
139	SGR	F	2011-04-18 19:33:56	2011-04-19 03:20:34
139	SBI	F	2011-05-28 15:52:31	2011-05-29 04:13:18
139	SBO	F	2011-05-30 00:55:45	2011-05-30 03:35:05
142	TTB	F	2011-04-13 18:25:43	2011-04-14 00:15:10
142	SGR	F	2011-04-20 14:00:20	2011-04-20 15:29:12
142	SGR	F	2011-12-04 11:57:53	2012-02-02 02:52:58
142	TTB	F	2012-03-23 12:22:54	2012-03-23 13:38:54
142	SGR	F	2012-03-24 16:49:31	2012-03-24 19:17:15
144	TTB	M	2011-05-03 12:15:23	2011-05-06 15:53:23
144	SGR	M	2011-05-07 10:11:00	2011-05-07 11:43:56
144	SBI	M	2011-05-10 08:43:36	2011-05-10 17:13:52
144	SBO	M	2011-05-11 00:58:26	2011-05-11 13:24:22
144	OSC	M	2011-05-12 09:55:22	2011-05-12 22:20:58
144	STG	M	2011-05-17 12:16:35	2011-05-17 18:29:05
144	THB	M	2011-05-19 11:11:28	2011-07-31 18:50:14
144	STG	M	2011-08-03 05:41:29	2011-11-06 20:11:34
144	OSC	M	2011-11-08 01:09:39	2011-11-08 09:34:57
144	SBO	M	2011-11-09 16:23:23	2011-11-10 15:39:31
144	SBI	M	2011-11-11 01:30:27	2011-11-11 06:08:57
144	SGR	M	2012-02-28 13:43:21	2012-03-01 00:44:17
144	TTB	M	2012-04-07 02:55:58	2012-04-07 05:12:11
144	SGR	M	2012-04-08 05:38:24	2012-04-08 13:10:38
146	TTB	F	2011-04-23 17:00:58	2011-04-23 17:33:11
146	SGR	F	2011-04-24 04:18:39	2011-04-24 05:46:05
146	SBI	F	2011-05-17 09:25:00	2011-06-17 16:33:24
146	SBO	F	2011-06-19 07:48:59	2011-07-21 22:32:15
146	SBI	F	2011-07-23 00:17:46	2011-07-26 08:03:48
146	SBO	F	2011-07-27 00:52:37	2011-09-08 21:59:14
146	OSC	F	2011-09-15 01:33:49	2011-09-17 07:26:13
146	SBO	F	2011-09-19 22:08:21	2011-10-07 01:03:02
146	SBI	F	2011-10-07 01:07:59	2011-10-07 01:07:59
146	SBO	F	2011-10-07 01:08:20	2011-10-07 01:08:20
146	SBI	F	2011-10-07 01:17:11	2011-10-07 01:48:46
146	SBO	F	2011-10-07 02:13:12	2011-10-07 02:13:12
146	SBI	F	2011-10-07 02:22:53	2011-10-07 15:54:40
146	SGR	F	2012-03-11 21:11:18	2012-03-12 05:30:36
146	TTB	F	2012-03-16 04:41:49	2012-03-24 08:44:43
146	SGR	F	2012-03-25 03:56:41	2012-03-25 06:57:14
146	SBI	F	2012-04-13 07:52:27	2012-04-14 03:16:17
146	SBO	F	2012-04-14 08:07:27	2012-05-16 23:59:31
148	TTB	F	2011-04-13 07:47:51	2011-04-13 08:26:29
148	SGR	F	2011-04-15 00:54:53	2011-04-15 04:00:11
150	TTB	M	2011-04-23 00:11:29	2011-04-23 00:46:45
150	SGR	M	2011-04-24 07:52:13	2011-04-24 09:35:22
150	SBI	M	2011-05-13 03:30:34	2011-05-13 06:43:40
150	SBO	M	2011-05-14 03:08:04	2011-05-14 09:15:43
150	WHT	M	2011-07-28 01:39:11	2011-09-20 22:53:49
150	SBO	M	2011-10-03 19:29:08	2011-10-04 04:43:29
150	SBI	M	2011-10-04 09:22:24	2011-10-06 17:35:13
150	SGR	M	2011-12-27 04:39:03	2011-12-29 00:24:09
150	TTB	M	2012-04-10 03:35:47	2012-04-10 04:59:25
150	SGR	M	2012-04-11 09:53:22	2012-04-11 14:34:02
150	SBI	M	2012-04-15 20:33:17	2012-04-15 23:04:45
152	TTB	F	2011-04-27 13:25:16	2011-04-27 13:43:21
152	SGR	F	2011-04-28 04:35:32	2011-04-28 05:58:52
152	SBI	F	2011-05-19 19:27:51	2011-05-21 07:52:11
152	SBO	F	2011-05-23 01:11:53	2011-05-31 09:11:11
152	SBI	F	2011-06-01 14:44:06	2011-07-11 01:09:05
152	SGR	F	2012-03-04 02:07:55	2012-03-05 02:31:07
152	TTB	F	2012-04-07 10:02:37	2012-04-08 01:40:13
152	SGR	F	2012-04-10 02:58:57	2012-04-10 08:36:49
152	SBI	F	2012-04-14 17:13:32	2012-04-29 21:02:23
152	SBO	F	2012-04-29 21:41:38	2012-04-29 21:41:38
152	SBI	F	2012-04-29 21:43:31	2012-04-29 21:43:31
152	SBO	F	2012-04-29 21:43:39	2012-05-16 23:51:10
156	TTB	M	2011-04-27 10:45:18	2011-04-27 11:14:42
156	SGR	M	2011-04-27 23:27:22	2011-04-28 01:13:57
156	SBI	M	2011-05-28 20:54:28	2011-05-30 18:40:32
156	SBO	M	2011-05-31 11:34:47	2011-07-14 14:55:52
156	SBI	M	2011-07-15 10:42:02	2011-07-16 15:53:54
156	SBO	M	2011-07-19 05:30:58	2011-07-19 16:38:12
158	TTB	F	2011-04-14 05:11:49	2011-04-14 10:51:03
158	SGR	F	2011-04-16 03:59:46	2011-04-16 04:44:17
158	SBI	F	2011-04-25 13:11:48	2011-04-26 00:32:15
158	WHT	F	2011-05-05 13:29:14	2011-05-05 17:01:17
158	WHT	F	2011-10-23 10:03:39	2011-10-23 15:51:27
158	SBO	F	2011-10-26 05:09:31	2011-10-26 05:57:28
158	SBI	F	2011-10-26 14:16:47	2011-10-27 08:27:03
158	SGR	F	2012-03-10 10:14:47	2012-03-10 18:56:56
158	TTB	F	2012-03-15 12:44:45	2012-03-26 09:30:28
158	SGR	F	2012-03-27 04:09:09	2012-03-27 07:53:17
158	SBI	F	2012-03-31 00:50:42	2012-03-31 22:28:22
158	SBO	F	2012-04-01 06:05:59	2012-04-01 21:39:30
158	WHT	F	2012-04-22 10:27:57	2012-04-22 10:57:11
160	TTB	M	2011-04-12 10:11:40	2011-04-12 10:50:08
160	SGR	M	2011-04-16 19:44:54	2011-04-20 13:58:16
160	SBI	M	2011-05-11 05:36:55	2011-06-20 23:54:16
160	SBO	M	2011-06-21 06:05:05	2011-06-21 13:46:27
160	SBI	M	2011-06-22 13:35:31	2011-06-22 17:48:07
160	SBO	M	2011-06-24 00:41:57	2011-06-27 22:15:25
160	OSC	M	2011-07-01 07:32:02	2011-07-13 03:01:54
160	STG	M	2011-08-18 01:40:38	2011-08-20 00:54:50
160	THB	M	2011-08-25 01:11:19	2011-08-28 18:37:51
160	STG	M	2011-08-29 22:24:25	2011-09-10 05:58:01
160	OSC	M	2011-09-17 01:11:34	2011-09-17 01:11:34
160	STG	M	2011-09-21 09:07:39	2011-09-22 02:09:36
160	THB	M	2011-09-24 14:57:02	2011-10-05 14:11:45
160	STG	M	2011-10-07 05:25:36	2011-10-07 13:41:13
160	OSC	M	2011-10-11 08:27:42	2011-10-12 05:52:12
160	SBO	M	2011-10-15 21:22:01	2011-11-05 22:36:10
160	SBI	M	2011-11-07 06:21:23	2011-11-07 16:59:19
160	SGR	M	2012-02-02 01:19:15	2012-02-06 03:07:14
160	TTB	M	2012-03-27 00:13:48	2012-03-27 01:32:20
160	SGR	M	2012-03-28 23:53:30	2012-03-29 10:41:25
160	SBI	M	2012-04-17 19:57:58	2012-05-16 23:59:26
162	TTB	M	2011-05-03 01:40:22	2011-05-04 20:06:46
164	TTB	F	2011-04-11 04:41:15	2011-04-11 04:58:18
164	SGR	F	2011-04-13 06:24:16	2011-04-13 08:20:03
164	SBI	F	2011-05-26 19:55:49	2011-05-26 22:11:07
164	SBO	F	2011-05-27 15:19:33	2011-06-17 23:17:33
164	SBI	F	2011-06-17 23:25:45	2011-06-17 23:25:45
164	SBO	F	2011-06-17 23:25:55	2011-08-03 23:56:19
164	SBI	F	2011-08-04 15:35:15	2011-08-04 16:31:56
164	SBO	F	2011-08-05 03:12:38	2011-08-10 14:53:15
164	SBI	F	2011-08-11 21:04:29	2011-08-14 00:45:04
164	SBO	F	2011-08-14 16:20:46	2011-08-15 04:49:21
164	SBI	F	2011-08-15 17:24:08	2011-08-15 18:19:03
164	SBO	F	2011-08-15 20:16:32	2011-09-09 16:33:46
164	SBI	F	2011-09-09 16:35:56	2011-09-09 16:35:56
164	SBO	F	2011-09-09 16:36:18	2011-09-09 17:43:44
164	SBI	F	2011-09-09 17:45:17	2011-09-09 17:45:17
164	SBO	F	2011-09-09 18:19:27	2011-09-09 19:47:10
164	SBI	F	2011-09-09 19:58:50	2011-09-09 19:58:50
164	SBO	F	2011-09-09 20:06:59	2011-09-09 20:18:57
164	SBI	F	2011-09-09 20:21:35	2011-09-09 20:21:35
164	SBO	F	2011-09-09 20:41:05	2011-09-20 13:20:55
164	SBI	F	2011-09-20 14:59:21	2011-09-20 18:08:01
164	SBO	F	2011-09-20 18:17:13	2011-09-20 18:22:19
164	SBI	F	2011-09-20 18:51:20	2011-09-20 19:01:28
164	SBO	F	2011-09-20 19:07:43	2011-09-20 19:10:40
164	SBI	F	2011-09-20 19:13:30	2011-09-20 19:13:30
164	SBO	F	2011-09-20 19:18:05	2011-09-20 19:18:05
164	SBI	F	2011-09-20 19:39:10	2011-09-20 19:44:54
164	SBO	F	2011-09-20 19:50:17	2011-09-20 19:55:03
164	SBI	F	2011-09-20 19:59:10	2011-09-20 20:06:53
164	SBO	F	2011-09-20 20:10:08	2011-09-20 20:10:08
164	SBI	F	2011-09-20 20:11:47	2011-09-20 20:17:36
164	SBO	F	2011-09-20 20:17:56	2011-09-20 20:27:06
164	SBI	F	2011-09-20 20:30:47	2011-09-20 20:57:23
164	SBO	F	2011-09-20 20:57:44	2011-09-20 21:02:32
164	SBI	F	2011-09-20 21:03:22	2011-09-20 21:03:22
164	SBO	F	2011-09-20 21:03:45	2011-09-20 21:03:45
164	SBI	F	2011-09-20 21:04:43	2011-09-20 21:04:43
164	SBO	F	2011-09-20 21:05:04	2011-09-20 21:05:05
164	SBI	F	2011-09-20 21:06:18	2011-09-20 21:06:18
164	SBO	F	2011-09-20 21:06:40	2011-09-20 21:06:40
164	SBI	F	2011-09-20 21:09:30	2011-09-20 21:10:38
164	SBO	F	2011-09-20 21:11:00	2011-09-20 21:12:10
164	SBI	F	2011-09-20 21:14:23	2011-09-20 21:14:23
164	SBO	F	2011-09-20 21:16:24	2011-09-20 21:18:36
164	SBI	F	2011-09-20 21:19:33	2011-09-20 21:19:33
164	SBO	F	2011-09-20 21:19:53	2011-09-20 21:19:55
164	SBI	F	2011-09-20 21:21:04	2011-09-20 21:21:04
164	SBO	F	2011-09-20 21:21:27	2011-09-23 10:46:08
164	SBI	F	2011-09-24 05:55:33	2011-09-24 23:12:03
164	SBO	F	2011-09-25 05:55:52	2011-09-25 16:07:36
164	SBI	F	2011-09-27 00:03:46	2011-09-27 00:03:46
164	SBO	F	2011-09-27 01:10:26	2011-09-27 12:44:45
164	SBI	F	2011-09-27 12:56:31	2011-09-27 12:56:31
164	SBO	F	2011-09-27 12:56:51	2011-09-27 13:13:01
164	SBI	F	2011-09-27 13:17:40	2011-09-27 13:17:40
164	SBO	F	2011-09-27 13:26:57	2011-09-27 13:35:29
164	SBI	F	2011-09-27 17:08:48	2011-09-27 23:53:30
164	SBO	F	2011-09-28 00:48:05	2011-09-29 10:30:43
164	SBI	F	2011-09-29 15:23:45	2011-09-29 19:21:15
164	SBO	F	2011-09-30 06:47:10	2011-09-30 11:04:46
164	SBI	F	2011-10-01 19:41:32	2011-10-02 20:08:09
164	SBO	F	2011-10-03 04:02:50	2011-10-03 11:09:36
164	SBI	F	2011-10-04 11:58:53	2011-10-04 18:45:56
164	SBO	F	2011-10-04 18:45:58	2011-10-04 18:45:58
164	SBI	F	2011-10-04 18:48:17	2011-10-04 19:08:36
164	SBO	F	2011-10-04 19:10:38	2011-10-04 19:10:38
164	SBI	F	2011-10-04 19:12:33	2011-10-04 21:19:25
164	SBO	F	2011-10-04 21:19:47	2011-10-04 21:19:47
164	SBI	F	2011-10-04 21:22:19	2011-10-04 23:51:36
164	SBO	F	2011-10-05 00:37:53	2011-10-05 11:55:40
164	SBI	F	2011-10-06 04:14:36	2011-10-09 03:49:30
164	SGR	F	2012-02-19 22:39:52	2012-02-20 09:29:33
164	TTB	F	2012-03-21 07:58:43	2012-03-21 08:15:02
164	SGR	F	2012-03-22 04:21:54	2012-03-22 09:49:43
164	SBI	F	2012-04-12 08:34:12	2012-04-12 17:30:53
164	SBO	F	2012-04-12 18:57:01	2012-04-18 17:40:23
164	SBI	F	2012-04-18 17:53:55	2012-04-18 17:53:55
164	SBO	F	2012-04-19 01:36:59	2012-05-01 21:43:06
164	SBI	F	2012-05-01 21:44:49	2012-05-01 21:44:49
164	SBO	F	2012-05-01 21:47:16	2012-05-15 03:45:57
166	TTB	F	2011-04-09 21:05:08	2011-04-09 21:39:12
166	SGR	F	2011-04-10 18:44:11	2011-04-10 20:29:02
166	SBI	F	2011-04-19 15:37:02	2011-04-19 17:19:32
166	WHT	F	2011-05-14 07:00:18	2011-05-14 08:29:51
166	WHT	F	2011-11-07 07:49:19	2011-11-07 12:23:37
166	SBO	F	2011-11-12 02:44:43	2011-11-12 21:27:06
166	SBI	F	2011-11-15 15:04:05	2011-11-15 18:14:42
166	SBO	F	2011-11-15 18:17:29	2011-11-15 18:17:29
166	SBI	F	2011-11-15 18:17:40	2011-11-15 18:20:10
166	SBO	F	2011-11-15 18:20:11	2011-11-15 18:20:11
166	SBI	F	2011-11-15 18:20:17	2011-11-15 18:22:09
166	SBO	F	2011-11-15 18:22:21	2011-11-15 18:22:21
166	SBI	F	2011-11-15 18:22:29	2011-11-15 18:22:34
166	SBO	F	2011-11-15 18:23:36	2011-11-15 18:23:36
166	SBI	F	2011-11-15 18:23:42	2011-11-15 22:07:10
166	SBO	F	2011-11-15 23:09:21	2011-11-15 23:35:30
166	SBI	F	2011-11-17 04:46:31	2011-11-30 11:27:43
166	SBO	F	2011-12-01 10:26:50	2011-12-01 10:26:50
166	SBI	F	2011-12-02 21:40:34	2011-12-07 14:29:12
166	SBO	F	2011-12-28 21:29:25	2011-12-28 22:09:46
166	SBI	F	2011-12-31 17:56:41	2012-02-16 00:56:32
166	SGR	F	2012-03-14 05:29:54	2012-03-14 21:02:20
166	TTB	F	2012-03-17 03:50:50	2012-03-20 14:59:24
166	SGR	F	2012-03-21 12:10:53	2012-03-21 15:31:17
166	SBI	F	2012-03-27 14:45:29	2012-03-27 17:07:14
166	SBO	F	2012-03-28 01:10:53	2012-03-28 02:14:34
166	SBI	F	2012-03-28 07:37:13	2012-03-30 04:26:11
166	SBO	F	2012-03-30 12:37:54	2012-03-30 19:02:47
166	WHT	F	2012-04-03 10:48:29	2012-04-03 15:32:09
169	TTB	M	2011-04-26 08:15:09	2011-04-26 08:56:53
169	SGR	M	2011-04-28 15:19:29	2011-04-28 15:53:52
169	SBI	M	2011-06-05 13:12:06	2011-06-05 18:26:01
169	SBO	M	2011-06-06 01:45:21	2011-07-24 14:08:00
169	SBI	M	2011-07-25 03:34:29	2011-07-27 09:38:00
169	SBO	M	2011-07-28 17:07:04	2011-07-31 07:53:10
169	SBI	M	2011-08-01 03:59:16	2011-08-05 09:31:08
169	SBO	M	2011-08-07 04:59:26	2011-08-20 10:58:16
169	OSC	M	2011-08-26 12:30:02	2011-08-26 16:39:44
169	SBO	M	2011-08-29 06:33:27	2011-08-29 06:33:27
169	STG	M	2011-09-20 04:46:29	2011-09-20 05:00:08
169	THB	M	2011-09-26 23:25:23	2011-09-27 00:27:17
169	STG	M	2011-09-30 17:03:11	2011-09-30 18:50:48
169	OSC	M	2011-10-05 01:36:33	2011-10-06 02:44:23
169	SBO	M	2011-10-07 18:06:19	2011-10-08 00:49:05
169	OSC	M	2011-10-10 20:31:52	2011-10-20 15:58:08
169	SBO	M	2011-10-22 20:51:35	2011-10-25 19:42:20
169	SBI	M	2011-10-27 07:50:21	2011-10-27 11:24:11
169	SBO	M	2011-10-27 16:53:16	2011-11-03 00:42:52
169	SBI	M	2011-11-03 00:59:01	2011-11-10 14:39:42
169	SBO	M	2011-11-10 21:22:46	2011-11-14 06:26:10
169	SBI	M	2011-11-14 16:24:06	2011-11-16 19:28:06
169	SGR	M	2012-03-12 05:57:34	2012-03-12 14:11:28
169	TTB	M	2012-03-16 04:29:29	2012-04-09 07:25:38
169	SGR	M	2012-04-10 15:47:55	2012-04-10 22:34:24
169	SBI	M	2012-04-18 09:07:27	2012-04-19 09:45:09
169	SBO	M	2012-04-20 00:58:55	2012-05-16 23:57:52
172	TTB	M	2011-04-21 15:05:19	2011-04-21 15:27:57
172	SGR	M	2011-04-25 03:51:49	2011-04-25 05:27:54
172	SBI	M	2011-05-31 19:56:52	2011-06-01 10:31:55
172	SBO	M	2011-06-01 22:28:18	2011-06-02 03:08:47
172	OSC	M	2011-06-03 03:48:58	2011-06-03 12:12:19
172	STG	M	2011-06-25 13:29:49	2011-07-02 06:27:31
172	OSC	M	2011-07-04 20:59:19	2011-08-16 02:33:17
172	STG	M	2011-08-18 23:41:51	2011-09-10 00:26:34
172	OSC	M	2011-09-14 13:07:39	2011-09-15 02:12:12
172	SBO	M	2011-09-16 17:16:58	2011-10-09 23:46:34
175	TTB	M	2011-05-03 02:07:08	2011-05-06 01:27:42
175	SGR	M	2011-05-06 23:05:37	2011-05-07 00:21:17
175	SGR	M	2012-02-24 02:02:36	2012-02-24 09:52:15
175	TTB	M	2012-04-18 08:41:03	2012-04-18 09:17:14
175	SGR	M	2012-04-19 04:29:05	2012-04-20 05:07:20
177	TTB	F	2011-04-09 16:43:55	2011-04-09 17:13:40
177	SGR	F	2011-04-18 09:13:47	2011-04-19 03:30:13
177	SBI	F	2011-08-02 01:10:54	2011-08-07 23:29:15
177	SBO	F	2011-08-09 21:38:15	2011-08-11 05:12:39
177	SBI	F	2011-08-11 16:04:04	2011-08-11 16:59:04
177	SBO	F	2011-08-13 05:31:56	2011-10-03 01:11:38
177	SBI	F	2011-10-03 09:15:34	2011-10-04 19:25:13
177	SGR	F	2012-03-09 12:06:13	2012-03-09 16:39:44
177	TTB	F	2012-03-15 22:13:34	2012-03-22 01:59:55
177	SGR	F	2012-03-23 01:56:20	2012-03-23 05:52:14
179	TTB	M	2011-04-28 19:34:14	2011-04-28 19:42:51
179	SGR	M	2011-04-29 10:19:04	2011-04-29 10:52:34
179	SGR	M	2012-02-03 11:51:24	2012-02-03 22:23:18
179	TTB	M	2012-04-18 03:06:41	2012-04-18 04:03:44
179	SGR	M	2012-04-18 22:49:31	2012-04-19 01:09:40
181	TTB	F	2011-04-09 17:20:48	2011-04-09 18:02:51
181	SGR	F	2011-04-15 13:31:30	2011-04-15 14:55:52
181	SBI	F	2011-05-03 07:00:36	2011-05-04 16:16:39
181	SBO	F	2011-05-04 16:16:57	2011-05-04 16:16:57
181	SBI	F	2011-05-04 16:18:16	2011-05-04 16:29:23
181	SBO	F	2011-05-04 16:29:39	2011-05-04 16:29:39
181	SBI	F	2011-05-04 16:29:42	2011-05-04 16:29:42
181	SBO	F	2011-05-04 16:29:59	2011-05-04 16:29:59
181	SBI	F	2011-05-04 16:32:25	2011-05-04 16:32:25
181	SBO	F	2011-05-04 16:32:39	2011-05-04 16:32:39
181	SBI	F	2011-05-04 16:32:42	2011-05-04 16:32:42
181	SBO	F	2011-05-04 16:36:24	2011-05-04 16:36:24
181	SBI	F	2011-05-04 16:37:23	2011-05-04 16:51:26
181	SBO	F	2011-05-04 16:51:37	2011-05-04 16:51:37
181	SBI	F	2011-05-04 16:52:18	2011-05-04 16:59:21
181	SBO	F	2011-05-04 16:59:48	2011-05-04 16:59:48
181	SBI	F	2011-05-04 17:20:29	2011-05-04 17:20:29
181	SBO	F	2011-05-04 21:24:04	2011-05-05 10:22:52
181	OSC	F	2011-05-06 05:22:05	2011-05-06 11:48:43
181	STG	F	2011-05-07 18:08:09	2011-05-07 20:02:41
181	THB	F	2011-05-08 19:49:25	2011-05-10 00:55:35
181	PRS	F	2011-05-13 07:54:25	2011-05-13 13:10:28
181	FMP	F	2011-05-15 01:29:01	2011-05-15 03:45:32
181	BBI	F	2011-05-16 16:22:22	2011-05-16 21:54:25
183	TTB	F	2011-04-11 04:03:03	2011-04-11 04:44:19
183	SGR	F	2011-04-12 11:36:50	2011-04-12 13:13:14
183	WHT	F	2011-05-03 02:08:33	2011-05-03 02:56:37
185	TTB	F	2011-04-10 15:08:43	2011-04-10 15:54:42
185	SGR	F	2011-04-30 17:23:20	2011-04-30 18:14:24
185	SGR	F	2012-02-25 11:44:40	2012-02-25 22:41:55
185	TTB	F	2012-03-21 05:53:12	2012-03-21 06:20:57
185	SGR	F	2012-03-25 06:37:05	2012-03-25 12:36:20
188	TTB	F	2011-04-09 10:17:18	2011-04-09 11:02:56
188	SGR	F	2011-05-02 16:33:09	2011-05-03 04:18:14
190	TTB	M	2011-04-09 15:35:52	2011-04-09 16:11:05
190	SGR	M	2011-04-10 06:24:20	2011-04-10 10:28:36
190	SBI	M	2011-06-03 04:39:18	2011-06-03 05:14:07
190	SBO	M	2011-06-20 02:08:31	2011-07-02 21:48:48
190	SBI	M	2011-07-04 01:43:48	2011-07-08 14:14:45
190	SBO	M	2011-07-10 23:27:07	2011-07-11 15:10:59
190	SBI	M	2011-07-12 06:31:51	2011-07-16 12:34:56
190	SBO	M	2011-07-16 21:31:28	2011-07-26 07:46:51
190	SBI	M	2011-07-27 06:23:09	2011-08-04 15:24:39
190	SBO	M	2011-08-05 00:26:17	2011-08-08 01:09:39
190	SBI	M	2011-08-11 12:23:56	2011-08-11 17:53:17
190	SBO	M	2011-08-12 08:37:07	2011-08-13 05:19:03
190	OSC	M	2011-08-16 10:38:19	2011-08-16 23:13:12
190	SBO	M	2011-08-18 13:48:56	2011-08-28 23:40:36
190	OSC	M	2011-09-09 14:50:37	2011-09-12 12:16:10
190	SBO	M	2011-09-14 00:56:58	2011-09-16 22:12:39
190	SBI	M	2011-09-17 11:52:50	2011-09-17 15:50:44
190	SBO	M	2011-09-17 15:52:49	2011-09-17 15:52:49
190	SBI	M	2011-09-17 15:52:49	2011-09-17 15:55:28
190	SBO	M	2011-09-17 15:56:53	2011-09-17 15:56:53
190	SBI	M	2011-09-17 15:56:53	2011-10-16 15:48:23
190	SGR	M	2012-03-16 04:54:16	2012-03-29 12:30:05
190	SBI	M	2012-04-26 06:03:02	2012-04-26 18:58:45
190	SBO	M	2012-04-27 13:40:19	2012-05-15 09:05:53
192	TTB	F	2011-04-10 04:53:51	2011-04-10 05:28:10
192	SGR	F	2011-04-12 08:24:02	2011-04-12 10:31:29
192	SBI	F	2011-04-24 18:37:18	2011-04-24 20:09:36
192	SBO	F	2011-04-25 02:43:26	2011-04-25 04:56:35
192	WHT	F	2011-04-27 20:35:48	2011-04-27 21:19:27
192	WHT	F	2011-11-08 05:10:32	2011-11-09 12:04:56
192	SBO	F	2011-11-13 06:35:38	2011-11-13 08:52:08
192	SBI	F	2011-11-14 04:58:06	2011-11-14 06:28:21
192	SGR	F	2012-03-19 20:03:54	2012-03-19 22:41:50
192	TTB	F	2012-03-21 04:19:05	2012-03-23 12:27:26
192	SGR	F	2012-03-24 05:16:36	2012-03-24 08:32:46
192	SBI	F	2012-03-29 07:25:39	2012-03-29 08:06:34
192	WHT	F	2012-04-01 05:10:10	2012-04-01 08:12:50
192	SCU	F	2012-04-08 19:51:48	2012-04-12 16:54:39
196	TTB	U	2011-05-03 13:48:47	2011-05-03 14:52:18
196	SGR	U	2011-05-05 12:27:16	2011-05-05 13:27:02
196	SBI	U	2011-05-30 18:39:41	2011-05-30 21:20:57
196	SBO	U	2011-05-31 10:07:16	2011-05-31 10:28:48
196	SBI	U	2011-05-31 16:47:36	2011-06-01 05:01:36
196	SBO	U	2011-06-01 06:49:06	2011-06-01 07:01:33
196	SBI	U	2011-06-01 07:25:04	2011-06-01 07:30:34
196	SBO	U	2011-06-01 08:32:15	2011-06-08 15:11:18
196	SBI	U	2011-06-08 15:42:36	2011-06-08 15:42:36
196	SBO	U	2011-06-08 16:02:12	2011-06-09 00:47:04
196	SBI	U	2011-06-09 00:49:56	2011-06-09 00:49:56
196	SBO	U	2011-06-09 00:52:30	2011-06-09 01:03:49
196	SBI	U	2011-06-09 01:06:57	2011-06-09 01:06:57
196	SBO	U	2011-06-09 01:15:31	2011-06-09 09:36:18
196	SBI	U	2011-06-09 10:35:13	2011-06-09 11:24:17
196	SBO	U	2011-06-09 11:24:33	2011-06-09 11:24:33
196	SBI	U	2011-06-09 11:26:59	2011-06-09 16:17:51
196	SBO	U	2011-06-10 05:01:34	2011-06-11 11:47:54
196	SBI	U	2011-06-11 12:30:23	2011-06-11 13:20:03
196	SBO	U	2011-06-11 14:33:23	2011-06-11 19:57:12
196	SBI	U	2011-06-11 21:04:03	2011-06-11 21:04:03
196	SBO	U	2011-06-11 21:05:52	2011-06-11 21:12:26
196	SBI	U	2011-06-11 21:31:55	2011-06-11 21:35:23
196	SBO	U	2011-06-11 21:38:29	2011-06-11 21:38:29
196	SBI	U	2011-06-11 21:42:52	2011-06-11 21:58:17
196	SBO	U	2011-06-11 22:46:34	2011-06-12 10:03:52
196	SBI	U	2011-06-12 18:06:53	2011-06-12 21:44:00
196	SBO	U	2011-06-12 22:55:33	2011-06-22 14:55:15
196	SBI	U	2011-06-22 14:55:16	2011-06-22 14:55:20
196	SBO	U	2011-06-22 15:06:15	2011-06-22 15:39:33
196	SBI	U	2011-06-22 16:59:42	2011-06-22 23:08:01
196	SBO	U	2011-06-22 23:13:40	2011-06-23 16:00:56
196	SBI	U	2011-06-23 16:03:06	2011-06-23 16:03:06
196	SBO	U	2011-06-23 16:03:17	2011-06-24 08:27:05
196	SBI	U	2011-06-24 09:01:30	2011-06-24 09:12:16
196	SBO	U	2011-06-24 09:38:25	2011-06-24 09:38:25
196	SBI	U	2011-06-24 10:03:37	2011-06-24 23:26:13
196	SBO	U	2011-06-24 23:26:32	2011-06-24 23:26:32
196	SBI	U	2011-06-24 23:32:34	2011-06-24 23:46:29
196	SBO	U	2011-06-24 23:51:00	2011-06-24 23:59:07
196	SBI	U	2011-06-25 00:05:24	2011-06-25 00:22:07
196	SBO	U	2011-06-25 00:26:32	2011-06-25 16:21:26
196	SBI	U	2011-06-25 16:48:57	2011-06-25 16:51:02
196	SBO	U	2011-06-25 16:53:54	2011-06-25 16:53:54
196	SBI	U	2011-06-26 12:37:52	2011-06-27 09:03:50
198	TTB	M	2011-05-01 12:11:55	2011-05-01 12:46:25
198	SGR	M	2011-05-07 05:02:41	2011-05-08 21:28:52
198	SBI	M	2011-05-12 14:11:08	2011-05-13 00:17:56
198	WHT	M	2011-08-17 20:31:10	2011-09-07 04:05:00
198	SBO	M	2011-10-03 14:33:41	2011-10-03 18:09:54
198	SBI	M	2011-10-04 02:26:19	2011-10-07 00:43:27
198	SGR	M	2011-10-21 10:31:01	2012-01-15 09:57:56
198	TTB	M	2012-03-22 20:00:24	2012-03-22 22:16:49
200	TTB	F	2011-04-09 06:19:03	2011-04-26 10:50:59
200	SGR	F	2011-05-15 05:20:47	2011-05-15 06:19:44
202	TTB	M	2011-05-06 19:02:08	2011-05-06 20:00:37
202	SGR	M	2011-05-07 18:30:20	2011-05-07 21:23:15
202	SGR	M	2012-02-28 23:38:41	2012-02-29 10:01:23
202	TTB	M	2012-03-27 01:45:45	2012-03-27 02:42:09
202	SGR	M	2012-03-27 21:42:33	2012-03-28 04:03:03
204	TTB	M	2011-04-17 01:14:27	2011-04-17 01:50:30
204	TTB	M	2012-03-21 06:22:45	2012-03-21 06:40:07
207	TTB	F	2011-04-08 15:56:48	2011-04-08 16:29:22
207	SGR	F	2011-04-09 12:49:31	2011-04-10 01:22:55
210	TTB	M	2011-04-24 14:19:22	2011-04-24 14:41:00
210	SGR	M	2011-04-25 00:59:17	2011-04-25 01:59:24
210	SBI	M	2011-05-18 05:54:29	2011-05-18 22:58:23
210	WHT	M	2011-06-13 05:59:17	2011-06-14 04:32:18
210	WHT	M	2011-10-08 07:34:56	2011-10-09 08:52:18
210	SBO	M	2011-11-21 18:26:33	2011-11-22 03:10:52
210	SBI	M	2011-11-22 16:33:48	2011-11-22 19:47:17
210	SGR	M	2012-03-01 12:19:14	2012-03-02 03:38:00
212	TTB	F	2011-04-11 14:39:26	2011-04-11 15:06:27
212	SGR	F	2011-04-12 06:27:08	2011-04-12 07:55:10
212	SGR	F	2011-11-18 06:18:08	2011-11-19 02:25:25
212	TTB	F	2012-03-20 11:16:31	2012-03-20 11:43:52
212	SGR	F	2012-03-21 02:00:28	2012-03-21 05:53:49
215	TTB	F	2011-05-01 19:31:51	2011-05-01 20:18:50
215	SGR	F	2011-05-02 05:51:41	2011-05-02 06:31:14
217	TTB	M	2011-04-21 06:42:58	2011-04-21 06:55:43
217	SGR	M	2011-04-23 11:04:45	2011-04-23 11:51:49
217	SBI	M	2011-05-05 02:06:19	2011-05-05 05:12:22
217	SBO	M	2011-05-05 12:51:16	2011-05-05 20:48:36
217	WHT	M	2011-05-12 04:12:56	2011-10-05 04:23:12
217	SBO	M	2011-10-09 00:30:54	2011-10-09 05:34:46
217	SBI	M	2011-10-09 07:13:48	2011-10-09 12:27:13
217	SGR	M	2012-03-07 22:19:21	2012-03-08 15:24:27
217	TTB	M	2012-04-15 23:13:22	2012-04-16 00:41:53
219	TTB	M	2011-04-26 06:15:51	2011-04-26 06:51:21
219	SGR	M	2011-04-28 15:41:26	2011-04-28 16:06:19
219	SBI	M	2011-05-03 17:13:08	2011-05-04 05:41:55
219	SBO	M	2011-05-04 14:12:13	2011-05-05 01:38:46
219	OSC	M	2011-05-06 15:30:59	2011-08-12 07:10:29
219	STG	M	2011-08-22 10:06:59	2011-08-29 17:48:29
219	OSC	M	2011-09-01 10:22:16	2011-09-05 00:03:34
219	STG	M	2011-09-09 16:01:43	2011-09-19 04:02:02
219	THB	M	2011-09-23 03:16:50	2011-11-13 02:27:36
219	STG	M	2011-11-19 11:17:30	2011-11-19 19:08:35
219	OSC	M	2011-11-20 23:29:56	2011-11-21 09:02:20
219	SBO	M	2011-11-22 00:52:44	2011-11-22 09:04:02
219	SBI	M	2011-11-23 09:54:23	2011-11-23 21:40:48
219	SGR	M	2012-03-13 23:48:46	2012-03-14 07:43:49
219	TTB	M	2012-03-16 10:25:30	2012-04-15 08:34:14
219	SGR	M	2012-04-16 11:15:22	2012-04-16 14:10:34
219	SBI	M	2012-04-20 03:09:03	2012-04-21 12:26:54
219	SBO	M	2012-04-21 21:26:32	2012-04-22 00:35:38
219	OSC	M	2012-04-25 15:04:13	2012-04-29 02:55:09
221	TTB	M	2011-04-27 09:00:28	2011-04-27 09:26:21
221	SGR	M	2011-05-04 05:47:10	2011-05-04 14:46:57
221	SBI	M	2011-05-11 04:48:54	2011-05-11 06:27:59
221	SBO	M	2011-05-11 14:44:04	2011-07-08 03:13:02
221	SBI	M	2011-07-08 14:42:35	2011-07-08 16:56:01
221	SGR	M	2012-03-09 16:33:05	2012-03-10 00:24:30
221	TTB	M	2012-04-13 05:37:34	2012-04-13 07:01:57
221	SGR	M	2012-04-15 05:47:28	2012-04-16 18:46:59
221	SBO	M	2012-04-22 00:45:52	2012-04-22 01:06:31
223	TTB	F	2011-04-19 08:27:02	2011-04-19 09:25:55
223	SGR	F	2011-04-23 20:58:45	2011-04-23 21:49:02
225	TTB	F	2011-04-11 03:27:13	2011-04-11 04:13:45
225	SGR	F	2011-04-15 07:22:59	2011-04-15 13:51:48
225	SBI	F	2011-05-10 20:40:35	2011-05-11 00:41:57
225	SBO	F	2011-05-11 05:30:25	2011-05-12 02:27:19
225	OSC	F	2011-05-13 01:37:36	2011-05-13 07:16:50
225	STG	F	2011-05-14 23:11:16	2011-05-14 23:15:29
225	THB	F	2011-05-17 00:36:27	2011-10-09 23:05:07
225	STG	F	2011-10-10 23:19:41	2011-10-11 02:25:37
225	OSC	F	2011-10-15 02:41:22	2011-10-16 19:28:11
225	SBO	F	2011-10-19 01:04:28	2011-10-19 12:21:20
225	SBI	F	2011-10-20 19:22:08	2011-10-20 19:23:29
225	SGR	F	2012-03-09 20:14:35	2012-03-10 04:01:40
225	TTB	F	2012-03-20 07:44:06	2012-03-20 08:24:32
225	SGR	F	2012-03-21 10:50:08	2012-03-21 14:58:24
225	SBI	F	2012-04-03 06:16:53	2012-04-03 17:15:15
225	SBO	F	2012-04-03 17:15:19	2012-04-03 17:15:19
225	SBI	F	2012-04-03 17:21:14	2012-04-03 17:21:14
225	SBO	F	2012-04-03 17:21:35	2012-04-03 17:21:35
225	SBI	F	2012-04-03 17:25:33	2012-04-03 17:25:33
225	SBO	F	2012-04-03 17:51:52	2012-04-03 17:51:56
225	SBI	F	2012-04-03 17:59:20	2012-04-03 20:56:37
225	SBO	F	2012-04-03 20:56:49	2012-04-03 20:56:49
225	SBI	F	2012-04-03 20:58:26	2012-04-03 21:00:39
225	SBO	F	2012-04-03 21:07:28	2012-04-03 21:07:28
225	SBI	F	2012-04-03 21:19:02	2012-04-03 22:19:28
225	SBO	F	2012-04-03 23:03:47	2012-04-03 23:17:37
225	SBI	F	2012-04-03 23:20:10	2012-04-03 23:20:10
225	SBO	F	2012-04-03 23:20:23	2012-04-03 23:24:44
225	SBI	F	2012-04-03 23:29:21	2012-04-03 23:29:21
225	SBO	F	2012-04-03 23:30:54	2012-04-04 05:29:05
225	OSC	F	2012-04-05 01:59:37	2012-04-05 02:36:26
225	STG	F	2012-04-06 03:10:30	2012-04-06 10:13:24
225	THB	F	2012-04-08 07:44:50	2012-05-04 22:32:12
228	TTB	F	2011-05-02 16:48:27	2011-05-05 12:54:13
228	SGR	F	2011-05-06 22:23:08	2011-05-06 23:55:47
228	SBI	F	2011-05-19 08:10:46	2011-05-19 20:26:25
228	SBO	F	2011-05-20 04:50:33	2011-05-22 12:31:13
230	TTB	M	2011-05-07 01:07:33	2011-05-07 03:51:59
230	SGR	M	2011-05-07 23:25:50	2011-05-08 01:07:27
230	SGR	M	2011-10-04 18:08:17	2011-10-05 07:50:34
230	SGR	M	2011-12-08 16:55:20	2011-12-09 10:01:14
232	TTB	F	2011-04-11 11:21:41	2011-04-11 11:50:58
232	SGR	F	2011-04-22 19:12:02	2011-04-22 19:49:28
232	SBI	F	2011-05-19 03:28:38	2011-05-19 06:39:21
232	SBO	F	2011-05-20 06:29:41	2011-05-20 06:47:39
232	WHT	F	2011-06-07 01:49:24	2011-10-01 09:55:40
232	SCL	F	2011-11-23 09:43:16	2011-11-23 12:06:05
232	BEI	F	2011-11-30 02:37:48	2011-12-04 12:08:33
235	TTB	F	2011-04-13 10:37:54	2011-04-13 11:22:29
235	SGR	F	2011-04-21 05:04:00	2011-04-21 08:20:58
235	SBI	F	2011-05-08 02:26:19	2011-05-08 17:57:06
235	SBO	F	2011-05-09 10:01:52	2011-05-09 13:12:35
235	WHT	F	2011-05-14 09:57:41	2011-05-14 10:56:26
235	BWA	F	2011-07-02 06:12:08	2011-07-11 06:39:32
237	TTB	F	2011-04-10 18:57:44	2011-04-10 19:38:56
237	SGR	F	2011-04-12 17:11:20	2011-04-13 05:25:25
237	SBI	F	2011-04-30 15:12:57	2011-04-30 17:18:49
237	SBO	F	2011-05-01 04:57:33	2011-05-01 17:10:57
237	WHT	F	2011-08-19 23:16:33	2011-10-01 12:32:49
237	SBO	F	2011-10-04 14:59:09	2011-10-05 06:18:48
237	SBI	F	2011-10-05 06:31:55	2011-10-05 06:34:06
237	SBO	F	2011-10-05 06:35:07	2011-10-05 06:35:07
237	SBI	F	2011-10-05 07:00:15	2011-10-05 07:00:15
237	SBO	F	2011-10-05 07:04:00	2011-10-05 07:04:00
237	SBI	F	2011-10-05 07:20:08	2011-10-06 14:51:17
237	SGR	F	2012-03-08 20:08:50	2012-03-09 03:26:21
237	TTB	F	2012-03-20 08:33:23	2012-03-20 09:10:03
237	SGR	F	2012-03-20 22:07:34	2012-03-21 02:05:15
237	SBI	F	2012-04-01 11:47:01	2012-04-01 13:40:48
237	SBO	F	2012-04-01 17:28:01	2012-04-01 17:30:49
237	SBI	F	2012-04-01 17:39:49	2012-04-01 17:39:49
237	SBO	F	2012-04-01 17:40:04	2012-04-01 22:23:41
240	TTB	F	2011-04-12 09:48:55	2011-04-12 10:12:54
240	SGR	F	2011-05-07 00:54:48	2011-05-07 06:27:08
240	SBI	F	2011-06-17 11:46:11	2011-06-17 21:41:48
240	SBO	F	2011-06-18 00:38:18	2011-06-22 13:45:03
240	SBI	F	2011-06-22 13:47:08	2011-06-22 13:47:08
240	SBO	F	2011-06-22 13:47:23	2011-06-22 13:47:23
240	SBI	F	2011-06-22 13:48:43	2011-06-22 13:48:43
240	SBO	F	2011-06-22 13:48:58	2011-06-22 13:57:30
240	SBI	F	2011-06-22 13:59:05	2011-06-22 13:59:05
240	SBO	F	2011-06-22 13:59:20	2011-06-22 14:12:50
240	SBI	F	2011-06-22 14:21:04	2011-06-22 14:21:04
240	SBO	F	2011-06-22 14:21:20	2011-06-22 14:56:03
240	SBI	F	2011-06-22 15:05:18	2011-06-22 15:37:27
240	SBO	F	2011-06-22 15:38:48	2011-06-22 15:38:58
240	SBI	F	2011-06-22 15:40:49	2011-06-22 15:40:49
240	SBO	F	2011-06-22 15:45:42	2011-06-22 16:09:34
240	SBI	F	2011-06-22 16:11:13	2011-06-22 16:11:13
240	SBO	F	2011-06-22 16:18:22	2011-06-22 16:18:22
240	SBI	F	2011-06-22 16:18:31	2011-06-22 16:18:31
240	SBO	F	2011-06-22 16:20:22	2011-06-22 16:20:22
240	SBI	F	2011-06-22 16:23:24	2011-06-22 16:23:24
240	SBO	F	2011-06-22 16:28:22	2011-06-22 16:49:45
240	SBI	F	2011-06-22 16:54:40	2011-06-22 16:54:40
240	SBO	F	2011-06-22 16:58:06	2011-06-22 17:03:58
240	SBI	F	2011-06-22 17:06:37	2011-06-22 17:06:37
240	SBO	F	2011-06-22 17:06:51	2011-06-22 17:21:19
240	SBI	F	2011-06-22 17:26:00	2011-06-22 17:26:00
240	SBO	F	2011-06-22 17:26:14	2011-06-22 17:27:46
240	SBI	F	2011-06-22 17:29:13	2011-06-22 17:29:13
240	SBO	F	2011-06-22 17:31:56	2011-06-23 12:38:27
240	SBI	F	2011-06-23 12:38:34	2011-06-23 12:38:34
240	SBO	F	2011-06-23 12:40:37	2011-07-24 00:27:00
240	SBI	F	2011-07-24 00:27:57	2011-07-24 00:27:57
240	SBO	F	2011-07-24 00:28:22	2011-07-24 00:40:39
240	SBI	F	2011-07-24 00:42:37	2011-07-24 00:42:37
240	SBO	F	2011-07-24 00:43:01	2011-07-29 11:02:30
240	SBI	F	2011-07-29 23:00:49	2011-08-03 16:50:49
240	SBO	F	2011-08-05 21:00:41	2011-08-07 06:28:06
240	SBI	F	2011-08-09 01:31:08	2011-08-11 20:14:57
240	SBO	F	2011-08-12 06:04:00	2011-08-12 06:52:27
240	SBI	F	2011-08-13 07:16:53	2011-08-13 08:11:20
240	SBO	F	2011-08-14 22:02:29	2011-10-26 22:58:53
240	SBI	F	2011-10-27 18:36:46	2011-10-28 04:37:29
240	SBI	F	2012-04-07 04:17:21	2012-04-08 01:33:12
240	SBO	F	2012-04-08 04:13:08	2012-04-08 04:44:36
240	SBI	F	2012-04-08 04:46:51	2012-04-08 04:46:51
240	SBO	F	2012-04-08 04:47:00	2012-05-16 23:43:28
242	TTB	F	2011-04-26 09:39:11	2011-04-26 10:15:00
242	SGR	F	2011-05-09 00:20:39	2011-05-09 01:16:38
242	SGR	F	2011-10-21 00:55:20	2011-11-29 09:00:32
242	TTB	F	2012-04-04 08:03:48	2012-04-04 09:08:55
242	SGR	F	2012-04-16 22:09:39	2012-04-17 23:54:05
246	TTB	F	2011-04-10 12:23:33	2011-04-10 12:44:11
246	SGR	F	2011-04-11 03:01:05	2011-04-11 03:42:42
246	SBI	F	2011-05-09 04:54:26	2011-05-10 05:49:57
246	SBO	F	2011-05-10 06:06:21	2011-05-14 05:01:47
246	SBI	F	2011-05-14 08:43:32	2011-05-17 13:21:09
249	TTB	M	2011-04-27 15:25:54	2011-04-27 15:45:24
249	SGR	M	2011-04-29 20:38:42	2011-04-29 23:32:17
251	TTB	M	2011-04-20 12:52:42	2011-04-20 13:38:02
251	SGR	M	2011-04-30 18:47:45	2011-05-01 03:23:53
251	SBI	M	2011-05-22 09:31:23	2011-05-25 18:22:17
251	SBO	M	2011-05-26 03:55:54	2011-06-20 04:51:04
251	SBI	M	2011-06-20 04:52:58	2011-06-20 06:35:28
251	SBO	M	2011-06-20 06:36:57	2011-06-20 06:36:57
251	SBI	M	2011-06-20 06:41:54	2011-06-20 07:23:47
251	SBO	M	2011-06-20 07:24:03	2011-06-20 07:24:03
251	SBI	M	2011-06-20 07:26:39	2011-06-20 07:40:14
251	SBO	M	2011-06-20 07:40:31	2011-06-20 07:40:31
251	SBI	M	2011-06-20 07:42:33	2011-06-20 07:44:16
251	SBO	M	2011-06-20 07:44:32	2011-06-20 07:44:32
251	SBI	M	2011-06-20 07:46:24	2011-06-20 09:03:43
251	SBO	M	2011-06-20 09:03:44	2011-06-20 09:03:44
251	SBI	M	2011-06-20 09:05:08	2011-06-20 12:36:50
251	SBO	M	2011-06-20 12:37:09	2011-06-20 12:37:09
251	SBI	M	2011-06-20 12:37:09	2011-06-20 13:00:59
251	SBO	M	2011-06-20 13:03:59	2011-06-20 13:03:59
251	SBI	M	2011-06-20 13:06:29	2011-06-20 14:27:08
251	SBO	M	2011-06-20 14:27:10	2011-06-20 14:27:10
251	SBI	M	2011-06-20 14:29:22	2011-06-20 15:24:51
251	SBO	M	2011-06-20 15:24:52	2011-06-20 15:24:52
251	SBI	M	2011-06-20 15:25:56	2011-07-03 10:07:24
251	SBO	M	2011-07-05 04:13:07	2011-07-07 21:24:48
251	WHT	M	2011-07-20 05:51:14	2011-07-20 10:28:53
251	WHT	M	2011-10-30 17:24:59	2011-10-31 06:12:56
251	SBO	M	2011-11-03 15:46:29	2011-11-03 16:46:02
251	SBI	M	2011-11-03 23:31:00	2011-11-05 18:31:23
251	SGR	M	2012-03-08 17:45:13	2012-03-08 22:11:51
251	TTB	M	2012-04-08 09:22:27	2012-04-08 10:07:31
251	SGR	M	2012-04-10 14:17:53	2012-04-10 18:43:14
251	SBI	M	2012-04-17 01:54:40	2012-04-19 00:46:40
251	SBO	M	2012-04-19 04:43:34	2012-05-12 05:29:26
254	TTB	M	2011-05-02 13:24:31	2011-05-03 16:41:57
254	SGR	M	2011-05-06 08:20:44	2011-05-06 18:21:51
256	TTB	M	2011-04-26 10:59:46	2011-05-03 03:13:31
256	SGR	M	2011-05-03 13:24:37	2011-05-03 13:49:26
256	SBI	M	2011-05-11 06:55:22	2011-05-11 13:55:47
256	SBO	M	2011-05-11 18:01:38	2011-05-11 18:56:54
256	SBI	M	2011-05-11 19:58:26	2011-05-11 19:58:26
256	SBO	M	2011-05-11 21:43:48	2011-05-12 20:05:59
256	OSC	M	2011-05-15 11:03:44	2011-05-15 12:33:57
256	STG	M	2011-05-25 00:37:22	2011-05-26 22:53:17
256	THB	M	2011-05-29 11:09:09	2011-05-31 22:31:28
256	THB	M	2011-09-08 01:15:45	2011-11-16 13:19:06
256	STG	M	2011-11-21 07:46:09	2011-11-29 05:30:21
256	OSC	M	2011-11-30 17:26:34	2011-11-30 21:45:25
256	SBO	M	2011-12-02 18:40:06	2011-12-03 19:49:41
256	SBI	M	2011-12-04 10:57:35	2011-12-05 18:18:45
256	SBO	M	2011-12-06 20:33:44	2011-12-22 00:55:17
256	SBI	M	2011-12-22 15:19:35	2011-12-22 22:58:46
256	SGR	M	2012-01-12 17:22:12	2012-01-13 11:56:45
256	TTB	M	2012-03-15 06:27:39	2012-04-14 02:19:21
256	SGR	M	2012-04-16 14:03:26	2012-04-16 16:26:30
256	SBI	M	2012-04-21 16:56:07	2012-04-22 18:13:00
256	SBO	M	2012-04-23 04:48:43	2012-04-23 08:26:54
256	OSC	M	2012-04-24 11:20:56	2012-04-24 11:38:19
256	STG	M	2012-04-27 00:13:46	2012-04-27 00:54:56
256	THB	M	2012-04-28 04:53:50	2012-04-29 00:08:38
259	TTB	M	2011-04-19 05:47:00	2011-04-19 06:42:37
259	SGR	M	2011-04-26 14:16:02	2011-04-26 15:25:59
259	SBI	M	2011-05-18 18:48:03	2011-05-19 18:24:35
261	TTB	M	2011-04-17 17:16:45	2011-04-17 17:36:44
261	SGR	M	2011-05-08 23:37:16	2011-07-04 16:21:31
266	TTB	M	2011-05-05 11:33:24	2011-05-05 12:35:33
266	SGR	M	2011-05-06 00:25:32	2011-05-06 01:58:07
266	SBI	M	2011-05-18 07:29:58	2011-05-18 07:46:14
266	SBO	M	2011-05-19 05:16:40	2011-07-19 03:25:47
266	SBI	M	2011-07-19 08:31:12	2011-07-27 09:49:11
266	SBO	M	2011-07-27 19:18:15	2011-08-10 00:24:51
266	SBI	M	2011-08-12 07:41:25	2011-08-14 12:14:40
266	SBO	M	2011-08-15 15:42:33	2011-08-30 17:18:03
266	SBI	M	2011-08-31 01:44:02	2011-08-31 08:37:14
266	SBO	M	2011-09-01 12:45:14	2011-09-20 14:29:38
266	SBI	M	2011-09-20 14:38:39	2011-09-20 14:40:40
266	SBO	M	2011-09-20 14:41:01	2011-09-20 14:41:01
266	SBI	M	2011-09-20 14:43:34	2011-09-20 14:43:35
266	SBO	M	2011-09-20 14:43:56	2011-09-20 14:43:56
266	SBI	M	2011-09-20 14:43:58	2011-09-20 14:43:58
266	SBO	M	2011-09-20 14:49:07	2011-09-20 14:55:03
266	SBI	M	2011-09-20 14:59:16	2011-09-20 15:01:37
266	SBO	M	2011-09-20 15:06:15	2011-09-20 15:13:26
266	SBI	M	2011-09-20 15:13:32	2011-09-20 15:13:32
266	SBO	M	2011-09-20 15:18:41	2011-09-20 15:23:00
266	SBI	M	2011-09-20 15:27:40	2011-09-20 15:29:01
266	SBO	M	2011-09-20 15:30:36	2011-09-20 15:47:58
266	SBI	M	2011-09-20 15:53:15	2011-09-20 15:53:15
266	SBO	M	2011-09-20 15:53:32	2011-09-20 15:53:36
266	SBI	M	2011-09-20 15:58:21	2011-09-20 15:58:21
266	SBO	M	2011-09-20 15:58:42	2011-09-20 16:01:41
266	SBI	M	2011-09-20 16:04:14	2011-09-20 16:04:14
266	SBO	M	2011-09-20 16:04:35	2011-09-20 16:04:35
266	SBI	M	2011-09-20 16:06:55	2011-09-20 16:06:55
266	SBO	M	2011-09-20 16:07:16	2011-10-06 11:39:34
266	SBI	M	2011-10-06 15:03:28	2011-10-07 23:16:17
266	SGR	M	2011-12-20 08:57:41	2011-12-21 09:52:49
266	TTB	M	2012-04-17 02:09:29	2012-04-17 02:17:35
269	TTB	M	2011-04-26 11:13:07	2011-04-26 11:35:56
269	SGR	M	2011-05-03 00:13:57	2011-05-03 01:10:07
269	SBI	M	2011-05-16 14:32:21	2011-05-16 16:02:13
269	SBO	M	2011-05-17 01:27:36	2011-05-17 04:35:58
269	OSC	M	2011-05-18 02:54:12	2011-05-18 03:09:31
269	STG	M	2011-08-07 06:30:59	2011-08-13 01:50:50
269	THB	M	2011-08-14 08:03:10	2011-10-13 02:40:45
269	STG	M	2011-10-14 19:59:54	2011-10-14 20:58:45
269	OSC	M	2011-10-16 04:56:21	2011-10-16 19:05:22
269	SBO	M	2011-10-17 20:21:05	2011-10-18 02:05:35
269	SBI	M	2011-10-18 10:27:15	2011-10-18 18:03:50
269	SBO	M	2011-10-18 18:03:58	2011-10-18 18:03:58
269	SBI	M	2011-10-18 18:06:05	2011-10-19 02:49:15
269	SGR	M	2012-03-09 09:18:47	2012-03-09 13:15:58
269	TTB	M	2012-04-20 05:40:18	2012-04-20 06:05:31
269	SGR	M	2012-04-21 01:20:20	2012-04-21 04:08:48
271	TTB	M	2011-04-23 16:14:44	2011-04-23 16:47:00
271	SGR	M	2011-04-24 07:30:53	2011-04-24 09:03:24
273	TTB	M	2011-04-15 09:09:24	2011-04-15 09:55:18
273	SGR	M	2011-04-16 06:06:09	2011-04-16 07:27:33
275	TTB	M	2011-05-03 13:49:33	2011-05-03 14:35:08
275	SGR	M	2011-05-03 23:03:21	2011-05-03 23:54:27
275	SGR	M	2012-03-01 06:29:10	2012-03-03 03:26:49
275	TTB	M	2012-04-19 04:50:00	2012-04-19 05:08:14
275	SGR	M	2012-04-21 15:56:02	2012-04-21 18:59:01
278	TTB	M	2011-05-02 09:08:01	2011-05-02 12:53:43
278	SGR	M	2011-05-03 09:37:24	2011-05-03 10:48:31
281	TTB	M	2011-04-16 10:13:08	2011-04-16 10:51:04
281	SGR	M	2011-04-18 11:28:33	2011-05-06 10:10:19
283	TTB	M	2011-04-26 10:39:54	2011-04-26 11:27:24
283	SGR	M	2011-04-27 07:39:30	2011-04-27 11:25:53
283	SBI	M	2011-06-19 01:09:35	2011-06-19 01:52:21
283	SBO	M	2011-06-19 09:51:40	2011-06-19 09:51:40
283	WHT	M	2011-06-28 02:56:43	2011-08-26 08:56:25
283	SBO	M	2011-08-29 23:57:36	2011-08-30 03:45:02
283	SBI	M	2011-08-30 14:01:44	2011-08-30 17:33:50
283	SGR	M	2012-02-17 14:48:08	2012-02-18 07:57:00
283	TTB	M	2012-04-08 03:06:50	2012-04-08 04:20:30
283	SGR	M	2012-04-09 13:57:22	2012-04-10 05:11:49
283	SBI	M	2012-05-04 22:16:34	2012-05-04 22:49:28
283	SBO	M	2012-05-06 00:12:12	2012-05-06 00:49:57
283	WHT	M	2012-05-12 00:01:54	2012-05-12 03:56:10
290	TTB	F	2011-04-08 17:16:15	2011-04-08 17:39:22
290	SGR	F	2011-04-10 20:47:57	2011-04-10 22:25:50
290	SBI	F	2011-05-01 17:32:23	2011-05-01 19:25:20
290	SBO	F	2011-05-02 03:08:11	2011-05-02 20:20:06
290	WHT	F	2011-08-05 22:34:26	2011-09-07 09:17:39
290	WHT	F	2011-11-28 21:29:02	2011-11-30 07:38:07
290	SBO	F	2011-12-04 08:28:04	2011-12-04 10:21:13
290	SBI	F	2011-12-05 16:22:31	2011-12-07 00:08:52
290	SGR	F	2012-02-25 06:31:35	2012-02-25 18:41:25
290	TTB	F	2012-03-20 08:07:03	2012-03-20 09:22:12
290	SGR	F	2012-03-23 03:22:20	2012-03-23 09:53:36
290	SBI	F	2012-03-28 01:34:34	2012-03-28 02:39:14
290	SBO	F	2012-03-28 12:17:38	2012-03-28 14:56:37
292	TTB	M	2011-04-12 21:56:58	2011-04-12 22:39:11
292	SGR	M	2011-04-14 00:24:21	2011-04-14 07:16:36
295	TTB	F	2011-05-01 14:13:13	2011-05-01 15:03:47
295	SGR	F	2011-05-02 02:00:32	2011-05-02 02:29:30
297	TTB	F	2011-04-09 11:51:20	2011-04-09 12:12:56
297	SGR	F	2011-04-13 10:41:29	2011-04-15 01:31:21
297	SGR	F	2012-02-21 12:22:25	2012-02-22 01:07:15
297	TTB	F	2012-03-19 14:07:06	2012-03-19 14:38:36
297	SGR	F	2012-03-20 05:58:17	2012-03-20 10:53:34
299	TTB	M	2011-05-05 00:07:05	2011-05-05 01:24:07
299	SGR	M	2011-05-06 13:48:56	2011-05-06 15:44:40
299	SBI	M	2011-05-18 00:02:41	2011-05-22 18:12:53
299	SBO	M	2011-05-22 23:02:54	2011-06-29 05:42:25
299	SBI	M	2011-06-29 14:15:55	2011-07-08 23:12:22
299	SBO	M	2011-07-12 00:40:43	2011-08-25 22:59:23
299	OSC	M	2011-08-27 23:25:03	2011-09-11 09:50:38
299	SBO	M	2011-09-17 16:25:11	2011-09-26 02:09:51
299	OSC	M	2011-09-29 03:32:34	2011-09-29 16:19:07
299	SBO	M	2011-10-01 09:43:48	2011-10-05 23:25:53
299	OSC	M	2011-10-09 21:13:53	2011-10-12 19:23:15
299	SBO	M	2011-10-17 08:36:23	2011-10-26 08:54:19
299	SBI	M	2011-10-26 22:15:21	2011-10-28 14:57:18
299	SGR	M	2012-03-02 05:27:46	2012-03-07 15:30:46
299	TTB	M	2012-04-16 08:32:29	2012-04-16 09:28:08
299	SGR	M	2012-04-17 12:48:15	2012-04-17 20:48:33
299	SBI	M	2012-04-28 10:41:33	2012-04-29 03:08:17
299	SBO	M	2012-04-29 03:08:37	2012-04-29 03:08:37
299	SBI	M	2012-04-29 03:21:20	2012-04-29 03:25:44
299	SBO	M	2012-04-29 03:40:44	2012-04-29 03:56:31
299	SBI	M	2012-04-29 03:58:05	2012-04-29 03:58:09
299	SBO	M	2012-04-29 03:58:14	2012-04-29 03:58:28
299	SBI	M	2012-04-29 04:00:53	2012-04-29 04:05:26
299	SBO	M	2012-04-29 04:05:33	2012-04-29 04:08:35
299	SBI	M	2012-04-29 04:10:45	2012-04-29 04:10:45
299	SBO	M	2012-04-29 04:11:09	2012-05-16 23:58:42
301	TTB	M	2011-04-23 19:05:59	2011-04-23 19:39:03
301	SGR	M	2011-04-25 03:01:16	2011-04-25 05:01:26
301	SBI	M	2011-05-17 00:53:47	2011-05-18 03:14:19
301	SBO	M	2011-05-18 16:17:03	2011-05-19 00:47:35
301	OSC	M	2011-05-20 07:04:01	2011-05-21 02:56:38
301	OSC	M	2011-08-13 08:15:34	2011-09-18 12:13:56
301	STG	M	2011-09-23 20:37:43	2011-09-24 10:22:57
301	OSC	M	2011-09-25 10:15:05	2011-11-08 18:47:28
301	SBO	M	2011-11-10 21:54:31	2011-11-11 02:10:34
301	SBI	M	2011-11-11 10:08:13	2011-11-12 07:51:49
301	SGR	M	2012-03-15 00:52:03	2012-03-16 01:11:01
301	TTB	M	2012-03-17 18:44:43	2012-03-21 08:24:07
301	SGR	M	2012-03-22 06:04:22	2012-03-22 12:33:21
303	TTB	M	2011-05-07 05:43:16	2011-05-07 06:31:22
303	SGR	M	2011-05-08 04:13:37	2011-05-08 06:17:03
303	SBI	M	2011-05-15 14:07:19	2011-05-15 14:57:19
303	SBO	M	2011-05-15 20:36:10	2011-05-15 20:36:10
303	SBI	M	2011-05-16 15:28:35	2011-05-17 03:51:31
303	SBO	M	2011-05-17 09:16:49	2011-05-17 13:50:04
303	STG	M	2011-05-27 00:40:06	2011-05-27 09:24:31
303	THB	M	2011-05-30 04:23:01	2011-05-31 19:38:37
303	PRS	M	2011-06-10 13:38:49	2011-06-10 15:24:07
303	FMP	M	2011-06-11 21:40:45	2011-06-11 23:28:41
303	BBI	M	2011-06-13 19:09:06	2011-06-13 22:49:57
303	BBI	M	2011-10-15 03:39:28	2011-10-15 04:06:03
303	PRS	M	2011-10-22 04:29:28	2011-10-22 06:51:44
303	THB	M	2011-10-27 09:18:17	2011-11-01 22:25:41
303	OSC	M	2011-11-08 09:35:42	2011-11-08 18:34:10
303	SBO	M	2011-11-09 14:05:09	2011-11-09 20:51:58
303	SBI	M	2011-11-10 23:32:58	2011-11-11 03:31:35
303	SGR	M	2012-03-13 04:36:50	2012-03-13 11:30:08
303	TTB	M	2012-03-15 11:11:17	2012-04-30 03:40:40
303	SGR	M	2012-05-01 17:15:57	2012-05-01 22:15:36
303	SBI	M	2012-05-05 14:35:56	2012-05-05 15:31:26
303	SBO	M	2012-05-06 00:12:26	2012-05-06 02:45:31
303	OSC	M	2012-05-07 01:20:30	2012-05-07 03:48:51
303	STG	M	2012-05-08 22:53:11	2012-05-09 07:24:49
303	THB	M	2012-05-10 17:05:44	2012-05-12 22:39:26
305	TTB	M	2011-05-02 04:22:28	2011-05-03 04:08:49
305	SGR	M	2011-05-04 01:31:10	2011-05-04 02:50:39
305	SBI	M	2011-05-12 09:08:55	2011-05-13 17:58:44
305	SBO	M	2011-05-13 23:59:15	2011-05-14 01:49:33
305	OSC	M	2011-05-15 07:25:29	2011-05-15 07:33:11
305	STG	M	2011-05-18 12:07:21	2011-05-21 05:06:17
305	THB	M	2011-05-23 14:35:21	2011-05-25 01:56:24
305	PRS	M	2011-05-28 00:43:19	2011-05-28 05:32:14
305	FMP	M	2011-05-29 21:18:36	2011-05-30 00:19:21
305	BBI	M	2011-05-31 11:31:56	2011-07-27 16:22:46
305	FMP	M	2011-10-17 07:29:28	2011-10-17 08:40:02
305	PRS	M	2011-10-20 17:13:53	2011-10-20 18:10:25
305	THB	M	2011-10-27 09:01:05	2011-11-03 00:32:56
305	STG	M	2011-11-06 05:11:26	2011-11-06 09:42:07
305	OSC	M	2011-11-09 04:03:06	2011-11-09 04:51:58
305	SBO	M	2011-11-10 01:20:43	2011-11-10 06:31:13
305	SBI	M	2011-11-10 13:51:47	2011-11-10 22:46:14
305	SGR	M	2011-11-25 06:12:38	2011-11-25 13:46:32
305	SGR	M	2012-02-20 21:38:41	2012-02-21 05:30:04
305	TTB	M	2012-04-27 03:48:58	2012-04-27 05:18:33
305	SGR	M	2012-04-28 04:28:25	2012-04-29 02:42:10
305	SBI	M	2012-05-04 05:18:00	2012-05-05 04:38:00
305	SBO	M	2012-05-05 16:41:53	2012-05-05 18:05:13
305	OSC	M	2012-05-07 03:04:03	2012-05-07 07:08:53
305	STG	M	2012-05-09 04:42:01	2012-05-09 07:01:43
305	THB	M	2012-05-13 09:00:43	2012-05-15 03:06:28
307	TTB	M	2011-04-26 08:58:41	2011-04-26 09:42:36
307	SGR	M	2011-04-27 16:47:09	2011-04-27 18:13:46
309	TTB	M	2011-04-16 08:38:47	2011-04-16 09:04:26
309	SGR	M	2011-04-17 17:11:56	2011-04-17 22:53:39
309	SBI	M	2011-05-22 03:26:50	2011-10-19 02:44:11
309	SGR	M	2012-02-24 23:22:45	2012-02-26 05:10:40
309	TTB	M	2012-04-15 02:48:42	2012-04-15 04:01:45
309	SGR	M	2012-04-16 15:21:52	2012-04-16 19:57:43
309	SBI	M	2012-04-24 19:03:47	2012-05-15 01:41:30
311	TTB	M	2011-05-06 06:32:43	2011-05-06 13:30:46
311	SGR	M	2011-05-07 00:48:48	2011-05-07 02:09:43
311	SBI	M	2011-05-27 19:21:55	2011-05-27 22:32:58
311	SBO	M	2011-05-28 03:29:37	2011-05-28 22:27:13
311	WHT	M	2011-08-21 01:07:55	2011-10-15 22:16:26
311	SBO	M	2011-10-31 20:29:17	2011-12-03 08:51:36
311	SBI	M	2011-12-05 20:56:16	2011-12-21 16:12:39
311	SGR	M	2012-03-16 09:56:54	2012-03-16 17:28:04
311	TTB	M	2012-03-18 11:18:02	2012-04-17 00:13:21
311	SGR	M	2012-04-18 15:30:37	2012-04-18 19:08:34
311	SBO	M	2012-04-24 21:09:21	2012-04-28 02:57:32
313	TTB	F	2011-04-20 17:07:34	2011-04-20 17:38:22
313	SGR	F	2011-04-21 07:47:45	2011-04-21 08:57:27
313	SBI	F	2011-06-10 10:07:51	2011-06-10 18:38:38
313	SBO	F	2011-06-11 05:51:44	2011-06-19 18:02:08
313	SBI	F	2011-06-19 18:02:12	2011-06-19 18:02:12
313	SBO	F	2011-06-19 18:04:14	2011-07-08 14:26:50
313	SBI	F	2011-07-10 02:38:15	2011-07-13 07:25:32
313	SBO	F	2011-07-14 00:47:10	2011-07-14 01:34:54
313	WHT	F	2011-08-08 18:05:49	2011-08-10 04:15:06
313	WHT	F	2011-10-14 04:15:02	2011-10-24 14:39:49
313	SBO	F	2011-10-26 22:35:20	2011-10-28 23:42:39
313	SBI	F	2011-10-29 09:16:09	2011-10-29 19:34:31
315	TTB	F	2011-04-09 00:02:46	2011-04-09 00:44:19
315	SGR	F	2011-04-12 03:23:02	2011-04-12 05:57:00
315	SBI	F	2011-05-22 16:11:08	2011-05-22 21:24:02
315	SBO	F	2011-05-23 09:17:26	2011-05-23 09:17:26
315	SBI	F	2011-05-28 13:02:36	2011-05-31 09:08:07
315	SBO	F	2011-05-31 20:34:14	2011-06-01 02:33:19
315	OSC	F	2011-06-02 07:06:26	2011-06-02 08:17:13
315	STG	F	2011-06-04 23:56:02	2011-06-05 01:50:16
315	THB	F	2011-06-05 20:54:55	2011-08-12 02:59:31
317	TTB	F	2011-04-08 15:06:44	2011-04-08 15:26:38
317	SGR	F	2011-04-14 23:02:54	2011-05-14 22:02:06
317	SGR	F	2011-08-11 22:22:13	2012-01-07 06:28:03
317	TTB	F	2012-03-19 20:16:46	2012-03-19 20:38:12
317	SGR	F	2012-03-20 11:47:41	2012-04-21 16:52:50
319	TTB	F	2011-04-09 10:40:17	2011-04-09 10:58:50
319	SGR	F	2011-04-27 12:16:07	2011-04-27 19:52:34
319	SBI	F	2011-05-20 08:49:56	2011-05-20 23:24:46
319	SBO	F	2011-05-21 07:40:46	2011-05-23 01:18:28
319	OSC	F	2011-05-23 19:05:07	2011-05-23 20:16:34
319	STG	F	2011-05-24 20:33:29	2011-05-24 23:56:36
319	THB	F	2011-05-25 21:18:38	2011-05-26 11:59:55
319	PRS	F	2011-07-25 22:14:26	2011-09-19 06:00:40
319	STG	F	2011-09-27 23:10:08	2011-09-28 02:24:25
319	OSC	F	2011-09-29 08:55:45	2011-09-30 06:05:55
319	SBO	F	2011-09-30 23:29:50	2011-10-02 10:13:10
319	WHT	F	2011-11-21 10:56:03	2011-11-21 14:46:13
319	SBO	F	2011-11-23 18:56:46	2011-11-23 22:32:07
319	SGR	F	2012-03-08 10:18:55	2012-03-19 01:42:45
319	SBI	F	2012-04-08 20:16:27	2012-04-11 09:36:14
319	SBO	F	2012-04-11 17:28:03	2012-04-11 18:31:07
319	OSC	F	2012-04-12 11:48:12	2012-04-12 17:42:45
319	STG	F	2012-04-13 10:20:50	2012-04-13 23:51:28
319	THB	F	2012-04-14 11:50:52	2012-04-15 23:41:52
322	TTB	F	2011-04-08 13:04:41	2011-04-08 13:28:58
322	SGR	F	2011-04-10 03:46:33	2011-04-10 15:37:40
322	SGR	F	2012-02-09 05:26:51	2012-03-08 12:58:10
322	TTB	F	2012-03-14 20:38:21	2012-04-09 03:17:17
322	SGR	F	2012-04-10 15:12:19	2012-04-11 00:35:01
324	TTB	M	2011-04-20 09:31:06	2011-04-20 10:09:30
324	SGR	M	2011-04-23 02:37:32	2011-04-23 03:48:50
326	TTB	F	2011-04-23 18:55:14	2011-04-23 19:27:23
326	SGR	F	2011-04-24 07:02:03	2011-04-24 08:12:26
326	SBI	F	2011-05-19 15:37:27	2011-07-21 04:49:06
326	SBO	F	2011-07-23 10:56:24	2011-07-23 10:56:24
326	SBI	F	2011-07-24 17:12:43	2011-07-28 12:35:33
326	SBO	F	2011-07-29 02:46:12	2011-07-30 11:14:26
326	SBI	F	2011-07-31 00:53:48	2011-08-07 09:17:46
326	SGR	F	2012-02-21 20:54:59	2012-02-22 05:57:17
326	TTB	F	2012-04-04 07:53:27	2012-04-05 01:35:44
326	SGR	F	2012-04-06 00:05:04	2012-04-06 04:58:13
326	SBI	F	2012-05-02 23:41:58	2012-05-04 04:33:34
326	SBO	F	2012-05-06 02:55:34	2012-05-06 21:03:18
326	SBI	F	2012-05-08 00:54:02	2012-05-08 08:14:24
328	TTB	F	2011-04-11 11:21:54	2011-04-11 12:01:07
328	SGR	F	2011-04-27 21:28:08	2011-04-27 22:50:57
328	SGR	F	2012-01-08 15:55:11	2012-01-09 02:48:57
328	SGR	F	2012-03-24 05:24:10	2012-03-24 13:45:51
331	TTB	F	2011-04-12 05:34:44	2011-04-12 06:09:13
331	SGR	F	2011-04-20 18:31:03	2011-04-21 18:23:39
331	SBI	F	2011-05-09 11:37:30	2011-05-10 05:36:51
331	SBO	F	2011-05-10 16:50:45	2011-05-10 23:10:43
331	WHT	F	2011-05-13 18:13:42	2011-05-13 22:47:19
331	WHT	F	2011-10-24 14:17:57	2011-10-26 05:37:34
331	SBO	F	2011-11-04 04:33:08	2011-11-04 09:36:06
331	SBI	F	2011-11-04 17:46:35	2011-11-15 01:02:30
331	SGR	F	2012-02-26 00:11:01	2012-02-26 14:01:48
331	TTB	F	2012-03-21 18:07:20	2012-03-21 18:41:07
331	SGR	F	2012-03-23 00:00:46	2012-03-23 08:30:54
331	SBI	F	2012-03-30 20:24:50	2012-04-02 01:37:34
331	SBO	F	2012-04-02 11:52:47	2012-04-02 17:16:31
331	WHT	F	2012-04-07 16:27:15	2012-04-09 07:06:04
334	TTB	F	2011-04-19 01:52:55	2011-04-19 02:28:29
334	SGR	F	2011-04-21 17:23:06	2011-04-21 19:12:50
334	SBI	F	2011-05-02 14:42:06	2011-05-02 19:46:08
334	SBO	F	2011-05-03 22:03:32	2011-05-04 02:18:55
334	WHT	F	2011-05-07 11:35:36	2011-05-07 13:17:11
334	BWA	F	2011-05-10 17:48:08	2011-05-11 03:44:34
336	TTB	F	2011-04-09 00:47:44	2011-04-09 01:28:54
336	SGR	F	2011-04-20 16:05:31	2011-04-21 15:50:04
336	SBI	F	2011-05-05 03:19:20	2011-05-06 06:08:20
336	SBO	F	2011-05-06 08:32:24	2011-05-06 14:07:41
336	OSC	F	2011-05-07 06:56:47	2011-05-08 08:21:33
336	STG	F	2011-05-09 18:22:38	2011-05-09 22:22:34
336	THB	F	2011-05-11 19:41:39	2011-05-12 20:40:47
336	PRS	F	2011-05-15 23:43:14	2011-05-16 02:12:34
336	FMP	F	2011-05-18 08:27:39	2011-05-18 12:11:40
336	BBI	F	2011-05-20 08:11:40	2011-05-21 03:18:17
336	BBI	F	2011-10-20 22:28:51	2011-10-20 23:24:41
336	FMP	F	2011-10-22 05:29:05	2011-10-22 09:24:04
336	PRS	F	2011-10-24 04:34:06	2011-10-24 09:26:08
336	THB	F	2011-10-26 23:56:10	2011-10-27 09:58:08
336	STG	F	2011-10-30 02:31:06	2011-10-31 03:08:30
336	OSC	F	2011-11-01 03:27:18	2011-11-01 08:06:35
336	SBO	F	2011-11-02 00:14:06	2011-11-02 08:20:10
336	SBI	F	2011-11-02 14:57:32	2011-11-02 21:51:32
336	SGR	F	2012-03-14 01:39:04	2012-03-14 05:43:35
336	TTB	F	2012-03-15 23:04:52	2012-03-19 15:34:47
336	SGR	F	2012-03-20 10:11:48	2012-03-20 14:01:58
336	SBI	F	2012-03-25 09:12:56	2012-03-25 20:06:41
336	SBO	F	2012-03-26 03:17:18	2012-03-26 04:49:51
336	OSC	F	2012-03-27 01:58:35	2012-03-27 05:43:45
336	STG	F	2012-03-28 14:48:01	2012-03-28 16:57:12
336	THB	F	2012-03-29 20:33:27	2012-03-31 03:57:18
336	PRS	F	2012-04-05 05:18:42	2012-04-05 05:39:06
336	FMP	F	2012-04-07 02:18:50	2012-04-07 07:00:00
336	BBI	F	2012-04-10 12:24:16	2012-04-10 12:50:57
338	TTB	F	2011-04-21 20:42:36	2011-04-21 21:03:17
338	SGR	F	2011-04-26 18:34:12	2011-04-27 02:35:35
338	SBI	F	2011-05-17 23:42:10	2011-05-18 02:31:12
338	SBO	F	2011-05-18 10:48:06	2011-05-19 02:21:23
338	OSC	F	2011-05-22 01:56:21	2011-05-22 21:36:13
338	STG	F	2011-06-04 00:35:55	2011-06-08 02:10:22
338	THB	F	2011-06-09 18:27:41	2011-09-21 15:55:03
338	STG	F	2011-09-23 21:17:22	2011-09-27 01:47:06
338	THB	F	2011-09-28 01:42:11	2011-10-01 19:27:14
338	STG	F	2011-10-21 19:02:56	2011-10-24 03:05:05
338	OSC	F	2011-10-25 13:58:02	2011-10-25 16:26:47
338	SBO	F	2011-10-26 18:05:31	2011-10-26 20:25:11
338	SBI	F	2011-10-27 02:45:13	2011-10-27 05:35:35
338	SGR	F	2011-11-03 17:30:59	2011-11-04 13:33:04
338	SGR	F	2012-03-15 13:04:19	2012-03-15 18:33:43
338	TTB	F	2012-03-17 17:39:02	2012-03-24 06:16:05
338	SGR	F	2012-03-25 03:21:42	2012-03-25 12:23:37
338	SBI	F	2012-04-04 20:32:05	2012-04-04 20:47:53
338	SBO	F	2012-04-05 06:48:41	2012-04-05 07:53:54
338	OSC	F	2012-04-06 09:10:59	2012-04-06 10:49:32
338	STG	F	2012-04-08 04:10:10	2012-04-09 01:02:33
338	THB	F	2012-04-15 22:33:06	2012-04-22 21:14:46
340	TTB	F	2011-04-08 02:34:36	2011-04-08 03:06:03
340	SGR	F	2011-04-19 08:00:32	2011-04-19 13:33:29
340	SGR	F	2012-02-26 12:39:30	2012-02-27 01:21:54
340	TTB	F	2012-03-19 09:30:32	2012-03-19 09:44:59
340	SGR	F	2012-03-21 17:21:40	2012-03-21 22:52:06
342	TTB	M	2011-05-02 16:34:33	2011-05-02 17:08:36
342	SGR	M	2011-05-07 18:31:20	2011-05-08 08:39:45
342	SBI	M	2011-05-21 15:05:26	2011-05-22 12:57:31
342	SBO	M	2011-05-22 21:07:46	2011-05-22 21:07:46
342	WHT	M	2011-10-01 11:07:41	2011-10-12 19:31:39
342	SBO	M	2011-11-22 22:33:12	2011-11-23 00:30:57
342	SBI	M	2011-11-23 17:45:36	2011-11-24 02:58:22
342	SBO	M	2011-11-25 01:28:39	2011-11-27 18:47:30
342	SBI	M	2011-11-29 12:09:29	2011-11-30 11:39:08
342	SBO	M	2011-12-01 00:33:46	2012-01-01 23:38:47
344	TTB	M	2011-04-15 08:26:09	2011-04-15 09:35:56
344	SGR	M	2011-05-01 22:56:31	2011-05-02 00:27:47
346	TTB	F	2011-04-09 11:41:19	2011-04-09 12:17:17
346	SGR	F	2011-05-04 03:46:55	2011-05-04 05:14:56
348	TTB	F	2011-04-28 23:13:54	2011-04-28 23:22:07
348	SGR	F	2011-04-30 07:15:31	2011-05-01 05:21:25
348	SBI	F	2011-05-17 14:58:16	2011-08-16 02:28:21
348	SBO	F	2011-08-16 13:22:10	2011-08-16 16:33:26
348	SBI	F	2011-08-17 04:34:43	2011-08-29 07:13:22
348	SBO	F	2011-08-29 13:49:56	2011-08-29 13:49:56
348	SBI	F	2011-08-29 14:22:43	2011-08-29 14:31:47
348	SBO	F	2011-08-29 14:41:09	2011-08-29 14:56:53
348	SBI	F	2011-08-30 05:42:33	2011-09-11 07:03:04
348	SBO	F	2011-09-11 09:36:48	2011-09-12 08:17:11
348	SBI	F	2011-09-12 15:24:51	2011-09-30 12:33:39
348	SBO	F	2011-10-01 14:31:08	2011-10-02 08:02:59
348	SBI	F	2011-10-02 18:15:38	2011-10-04 16:05:34
348	SBO	F	2011-10-04 16:25:17	2011-10-04 16:25:17
348	SBI	F	2011-10-04 16:43:54	2011-10-04 16:44:01
348	SBO	F	2011-10-04 16:45:30	2011-10-04 16:45:30
348	SBI	F	2011-10-04 16:48:01	2011-10-04 18:30:52
348	SBO	F	2011-10-04 18:40:20	2011-10-04 18:41:55
348	SBI	F	2011-10-04 18:52:31	2011-10-21 05:50:33
348	SBO	F	2011-10-21 13:56:45	2011-10-21 22:03:24
348	SBI	F	2011-10-22 02:30:11	2011-12-28 20:49:04
348	SGR	F	2012-02-08 21:52:57	2012-02-17 04:29:51
348	TTB	F	2012-04-03 07:04:26	2012-04-03 08:49:28
348	SGR	F	2012-04-04 20:50:48	2012-04-05 00:24:18
348	SBI	F	2012-04-09 14:43:49	2012-05-16 23:24:05
350	TTB	F	2011-04-11 18:01:32	2011-04-11 18:38:13
350	SGR	F	2011-04-13 01:17:57	2011-04-13 03:36:43
350	SBI	F	2011-04-29 01:55:09	2011-04-29 02:56:48
350	SBO	F	2011-04-29 16:03:19	2011-04-29 17:20:06
350	WHT	F	2011-07-18 12:19:31	2011-07-18 12:47:33
350	WHT	F	2011-11-21 12:53:48	2011-11-25 04:17:56
350	SBO	F	2011-12-06 21:47:27	2011-12-07 22:10:14
350	SBI	F	2011-12-08 20:03:52	2011-12-14 10:39:00
350	SGR	F	2012-02-28 00:07:23	2012-03-21 23:45:01
350	SBI	F	2012-04-13 20:31:19	2012-04-13 22:22:26
350	SBO	F	2012-04-14 08:03:21	2012-04-14 14:21:02
352	TTB	M	2011-05-08 11:55:38	2011-05-08 13:20:02
352	SGR	M	2011-05-09 19:01:18	2011-05-10 00:15:50
352	SBI	M	2011-05-29 11:22:27	2011-05-30 18:39:47
352	SBO	M	2011-05-30 22:09:25	2011-05-31 01:58:16
352	WHT	M	2011-08-09 21:13:47	2011-09-14 08:24:00
352	SBO	M	2011-10-04 05:04:22	2011-10-04 21:28:49
352	SBI	M	2011-10-04 21:28:55	2011-10-04 21:28:55
352	SBO	M	2011-10-04 21:30:45	2011-10-04 21:35:35
352	SBI	M	2011-10-04 21:35:59	2011-10-04 21:35:59
352	SBO	M	2011-10-04 21:39:21	2011-10-04 21:39:21
352	SBI	M	2011-10-04 21:40:55	2011-10-04 21:40:55
352	SBO	M	2011-10-04 21:41:50	2011-10-04 21:41:50
352	SBI	M	2011-10-04 21:42:13	2011-10-04 21:42:13
352	SBO	M	2011-10-04 21:43:19	2011-10-04 21:51:57
352	SBI	M	2011-10-04 21:54:32	2011-10-04 21:54:32
352	SBO	M	2011-10-04 21:56:57	2011-10-04 21:56:57
352	SBI	M	2011-10-04 21:57:20	2011-10-04 21:57:20
352	SBO	M	2011-10-04 21:58:52	2011-10-04 21:58:52
352	SBI	M	2011-10-04 21:59:15	2011-10-07 16:59:39
352	SGR	M	2012-03-05 14:00:20	2012-03-06 04:21:02
352	TTB	M	2012-04-21 13:11:29	2012-04-21 13:54:45
352	SGR	M	2012-04-22 14:13:08	2012-04-22 17:17:33
352	SBI	M	2012-04-27 13:36:26	2012-04-27 16:16:06
352	SBO	M	2012-04-28 10:22:50	2012-04-28 16:45:44
354	TTB	M	2011-04-20 07:34:58	2011-04-20 08:29:50
354	SGR	M	2011-04-21 07:58:53	2011-04-21 09:23:54
357	TTB	M	2011-04-09 12:09:28	2011-04-09 12:40:20
357	SGR	M	2011-04-18 05:39:31	2011-04-18 13:19:28
357	SBI	M	2011-05-17 01:37:22	2011-05-17 20:22:44
357	SBO	M	2011-05-18 08:40:53	2011-05-18 11:32:48
359	TTB	F	2011-04-24 02:27:21	2011-04-24 03:05:18
359	SGR	F	2011-04-25 02:13:02	2011-04-25 09:42:54
359	SGR	F	2012-02-22 17:11:50	2012-02-23 10:39:15
359	TTB	F	2012-03-27 10:02:08	2012-03-27 10:52:24
359	SGR	F	2012-03-30 12:23:34	2012-03-31 04:20:12
361	TTB	M	2011-05-08 04:34:58	2011-05-08 05:11:46
361	SGR	M	2011-05-08 23:15:55	2011-05-09 00:59:09
361	SBI	M	2011-05-25 16:54:53	2011-05-25 20:02:56
361	WHT	M	2011-08-11 00:33:23	2011-10-18 02:21:40
361	SBO	M	2011-10-22 23:23:51	2011-10-23 01:41:21
361	SBI	M	2011-10-23 09:47:47	2011-10-23 16:26:45
361	SGR	M	2012-03-05 18:36:48	2012-03-07 06:17:56
361	TTB	M	2012-04-17 09:06:48	2012-04-17 09:36:21
361	SGR	M	2012-04-18 06:17:49	2012-04-18 12:07:37
361	SBI	M	2012-04-23 19:48:06	2012-04-23 21:21:37
361	SBO	M	2012-04-24 03:13:52	2012-04-24 04:03:42
363	TTB	F	2011-04-08 08:06:20	2011-04-08 08:20:47
363	SGR	F	2011-04-10 16:59:31	2011-04-10 18:07:18
363	SBI	F	2011-04-28 16:01:48	2011-04-28 16:35:50
363	SBO	F	2011-04-29 03:52:46	2011-04-29 04:59:15
363	STG	F	2011-05-01 02:10:30	2011-05-01 04:30:15
363	THB	F	2011-05-01 21:23:37	2011-05-03 07:54:22
363	PRS	F	2011-05-06 08:25:14	2011-05-06 09:50:11
363	FMP	F	2011-05-07 15:15:32	2011-05-07 20:10:00
363	BBI	F	2011-05-09 04:36:13	2011-05-09 09:50:22
363	BBI	F	2011-11-16 10:02:23	2011-11-16 10:57:04
363	FMP	F	2011-11-18 03:05:44	2011-11-18 04:55:42
363	PRS	F	2011-11-28 11:04:47	2011-11-28 20:22:44
363	THB	F	2011-12-06 14:08:59	2012-05-16 03:36:28
365	TTB	F	2011-04-11 03:21:34	2011-04-11 04:08:59
365	SGR	F	2011-04-13 04:40:15	2011-04-13 06:54:10
367	TTB	M	2011-04-18 10:31:22	2011-04-18 12:39:24
367	SGR	M	2011-04-26 19:50:07	2011-04-26 21:06:35
367	SBI	M	2011-05-03 20:07:22	2011-05-03 23:39:32
367	SBO	M	2011-05-04 04:55:38	2011-05-04 17:02:00
367	WHT	M	2011-08-11 14:42:36	2011-08-20 04:56:08
369	TTB	F	2011-04-09 08:55:03	2011-04-09 09:18:06
369	SGR	F	2011-04-10 02:09:34	2011-04-10 03:54:02
369	SGR	F	2012-02-06 08:15:21	2012-02-24 16:51:16
369	TTB	F	2012-03-19 20:31:10	2012-03-19 20:49:33
369	SGR	F	2012-03-20 11:44:24	2012-03-20 14:17:47
372	TTB	F	2011-04-09 09:20:34	2011-04-09 09:42:43
372	SGR	F	2011-04-10 06:11:34	2011-04-10 07:09:57
[truncated: 526 more rows]
