# Supplementary material for: Acoustic Telemetry Reveals Large-Scale Migration Patterns of Walleye in Lake Huron
Source: PLoS One. 2014 Dec 15;9(12):e114833. doi: 10.1371/journal.pone.0114833 (PMC4266611; doi:10.1371/journal.pone.0114833)
Supplement: S2 Table — Frequency of individual detection histories for male and female walleye in Lake Huron and Saginaw Bay. Detection history represents walleye movements along migratory pathways consisting of 12 detection occasions. See Fig. 3 for model schematic, detection locations, and detection occassions. Values of “A”, “B”, “C” in individual detection history represent walleye detection and movement along migration pathway. Values of 0 in detection history represent no detection during the occasion. Frequency is the number of walleye that exhibited each detection history. (CSV) [file pone.0114833.s002.csv]

detection history	sex	frequency
A00000000000	F	3
A00000000000	M	2
AA0000000000	F	1
AA0000000000	M	4
AAA000000000	F	12
AAA000000000	M	25
AAA0000000A0	F	1
AAA0000000A0	M	4
AAA0000000AA	F	24
AAA0000000AA	M	11
AAA0C0000000	F	1
AAA0C0000000	M	0
AAAB00000000	F	6
AAAB00000000	M	5
AAAB000000A0	F	1
AAAB000000A0	M	1
AAAB000000AA	F	8
AAAB000000AA	M	10
AAAB00B000AA	F	1
AAAB00B000AA	M	0
AAAB0BB00000	F	0
AAAB0BB00000	M	1
AAAB0BB000AA	F	1
AAAB0BB000AA	M	0
AAAB0BBBBB00	F	1
AAAB0BBBBB00	M	0
AAAB0BBBBBAA	F	1
AAAB0BBBBBAA	M	1
AAABB00000A0	F	0
AAABB00000A0	M	1
AAABB00000AA	F	2
AAABB00000AA	M	2
AAABBB000000	F	1
AAABBB000000	M	1
AAABBB0000AA	F	2
AAABBB0000AA	M	1
AAABBBB00000	F	3
AAABBBB00000	M	1
AAABBBB000A0	F	0
AAABBBB000A0	M	1
AAABBBB000AA	F	3
AAABBBB000AA	M	7
AAABBBBB0000	F	0
AAABBBBB0000	M	1
AAABBBBB00A0	F	1
AAABBBBB00A0	M	0
AAABBBBB00AA	F	1
AAABBBBB00AA	M	0
AAABBBBBBB00	F	3
AAABBBBBBB00	M	0
AAABBBBBBBAA	F	2
AAABBBBBBBAA	M	1
AAABC0000000	F	3
AAABC0000000	M	4
AAABC00000A0	F	2
AAABC00000A0	M	1
AAABC00000AA	F	15
AAABC00000AA	M	13
AAABCC000000	F	2
AAABCC000000	M	0
